# Supplementary material for: 6-Amino-1,3-dimethyl-5-[(E)-2-(methyl­sulfan­yl)benzyl­idene­amino]­pyrimidine-2,4(1H,3H)-dione
Source: Acta Crystallogr Sect E Struct Rep Online. 2011 Jun 11;67(Pt 7):o1592. doi: 10.1107/S1600536811020903 (PMC3151916; doi:10.1107/S1600536811020903)
Supplement: Supplementary file 1 [file e-67-o1592-sup1.cif]

##############################################################################
#                                                                            #
# This CIF contains the data in a paper accepted for publication in          #
# Acta Crystallographica Section E. It conforms to the requirements of       #
# Notes for Authors for Acta Crystallographica Section E, and has been       #
# peer reviewed under the auspices of the IUCr Commission on Journals.       #
#                                                                            #
# Full details of the Crystallographic Information File format               #
# are given in the paper "The Crystallographic Information File (CIF):       #
# a New Standard Archive File for Crystallography" by S. R. Hall, F. H.      #
# Allen and I. D. Brown [Acta Cryst. (1991), A47, 655-685].                  #
#                                                                            #
# The current version of the core CIF dictionary is obtainable from          #
# ftp://ftp.iucr.org/pub/cif_core.dic.                                       #
#                                                                            #
# Software is freely available for graphical display of the structure(s)     #
# in this CIF. For information consult the CIF software page                 #
# http://www.iucr.org/resources/cif/software.                                #
#                                                                            #
# This file may be used for bona fide research purposes within the           #
# scientific community so long as proper attribution is given to the journal # 
# article from which it was obtained.                                        #
#                                                                            #
##############################################################################
data_I
_audit_creation_method     SHELXL-97
_chemical_name_systematic
;
6-Amino-1,3-dimethyl-5-[(<i>E</i>)-2-
(methylsulfanyl)benzylideneamino]pyrimidine-2,4(1<i>H</i>,3<i>H</i>)-dione
;
_chemical_name_common     ?
_chemical_formula_moiety     'C14 H16 N4 O2 S'
_chemical_formula_sum     'C14 H16 N4 O2 S'
_chemical_formula_iupac     'C14 H16 N4 O2 S'
_chemical_formula_weight     304.37
_chemical_melting_point     ?
_symmetry_cell_setting     monoclinic
_symmetry_space_group_name_H-M     'P 21/c'
_symmetry_space_group_name_Hall     '-P 2ybc'
loop_
    _symmetry_equiv_pos_as_xyz
    'x, y, z'
    '-x, y+1/2, -z+1/2'
    '-x, -y, -z'
    'x, -y-1/2, z-1/2'
_cell_length_a     7.9740(2)
_cell_length_b     12.4630(3)
_cell_length_c     13.9870(3)
_cell_angle_alpha     90.00
_cell_angle_beta     94.3840(10)
_cell_angle_gamma     90.00
_cell_volume     1385.96(6)
_cell_formula_units_Z     4
_cell_measurement_reflns_used     6560
_cell_measurement_theta_min     2.56
_cell_measurement_theta_max     28.33
_cell_measurement_temperature     100(2)
_exptl_crystal_description     'rod'
_exptl_crystal_colour     'yellow'
_exptl_crystal_size_max     0.448
_exptl_crystal_size_mid     0.252
_exptl_crystal_size_min     0.128
_exptl_crystal_density_diffrn     1.459
_exptl_crystal_density_meas     ?
_exptl_crystal_density_method     'not measured'
_exptl_crystal_F_000     640
_exptl_absorpt_coefficient_mu     0.244
_exptl_absorpt_correction_type     none
_exptl_absorpt_process_details     ?
_exptl_absorpt_correction_T_min     ?
_exptl_absorpt_correction_T_max     ?
_exptl_special_details
;
;
_diffrn_ambient_temperature     100(2)
_diffrn_radiation_type     MoK\a
_diffrn_radiation_wavelength     0.71069
_diffrn_radiation_source     'fine-focus sealed tube'
_diffrn_radiation_monochromator     graphite
_diffrn_measurement_device_type     'Bruker APEXII CCD'
_diffrn_measurement_device     ?
_diffrn_measurement_method     '\f and \w'
_diffrn_reflns_number     13383
_diffrn_reflns_av_R_equivalents     0.0252
_diffrn_reflns_av_sigmaI/netI     0.0238
_diffrn_reflns_theta_min     2.19
_diffrn_reflns_theta_max     28.33
_diffrn_reflns_theta_full     28.33
_diffrn_measured_fraction_theta_max     0.995
_diffrn_measured_fraction_theta_full     0.995
_diffrn_reflns_limit_h_min     -10
_diffrn_reflns_limit_h_max     10
_diffrn_reflns_limit_k_min     -16
_diffrn_reflns_limit_k_max     16
_diffrn_reflns_limit_l_min     -17
_diffrn_reflns_limit_l_max     18
_refine_special_details
;
;
_reflns_number_total     3441
_reflns_number_gt     2912
_reflns_threshold_expression     I>2\s(I)
_refine_ls_structure_factor_coef     Fsqd
_refine_ls_matrix_type     full
_refine_ls_R_factor_all     0.0440
_refine_ls_R_factor_gt     0.0359
_refine_ls_wR_factor_gt     0.0905
_refine_ls_wR_factor_ref     0.0936
_refine_ls_goodness_of_fit_ref     1.092
_refine_ls_restrained_S_all     1.092
_refine_ls_number_reflns     3441
_refine_ls_number_parameters     201
_refine_ls_number_restraints     0
_refine_ls_hydrogen_treatment     mixed
_refine_ls_weighting_scheme     calc
_refine_ls_weighting_details
         'calc w=1/[\s^2^(Fo^2^)+(0.0420P)^2^+0.7103P] where P=(Fo^2^+2Fc^2^)/3'
_atom_sites_solution_hydrogens     geom
_atom_sites_solution_primary     direct
_atom_sites_solution_secondary     difmap
_refine_ls_shift/su_max     0.000
_refine_ls_shift/su_mean     0.000
_refine_diff_density_max     0.426
_refine_diff_density_min     -0.258
_refine_ls_extinction_method     none
_refine_ls_extinction_coef     ?
_refine_ls_abs_structure_Flack     ?
loop_
    _atom_type_symbol
    _atom_type_description
    _atom_type_scat_dispersion_real
    _atom_type_scat_dispersion_imag
    _atom_type_scat_source
    'C' 'C' 0.0033 0.0016
                         'International Tables Vol C Tables 4.2.6.8 and 6.1.1.4'
    'H' 'H' 0.0000 0.0000
                         'International Tables Vol C Tables 4.2.6.8 and 6.1.1.4'
    'N' 'N' 0.0061 0.0033
                         'International Tables Vol C Tables 4.2.6.8 and 6.1.1.4'
    'O' 'O' 0.0106 0.0060
                         'International Tables Vol C Tables 4.2.6.8 and 6.1.1.4'
    'S' 'S' 0.1246 0.1234
                         'International Tables Vol C Tables 4.2.6.8 and 6.1.1.4'
_computing_data_collection     'APEX2 (Bruker, 2010)'
_computing_cell_refinement     'SAINT (Bruker, 2010)'
_computing_data_reduction     'SAINT (Bruker, 2010)'
_computing_structure_solution     'SIR97 (Altomare <i>et al.</i>, 1999)'
_computing_structure_refinement     'SHELXL97 (Sheldrick, 2008)'
_computing_molecular_graphics
             'ORTEP-3 (Farrugia, 1997) and Mercury (Macrae <i>et al.</i>, 2008)'
_computing_publication_material
                            'SHELXL97 (Sheldrick, 2008) and PLATON (Spek, 2009)'
loop_
    _atom_site_type_symbol
    _atom_site_label
    _atom_site_fract_x
    _atom_site_fract_y
    _atom_site_fract_z
    _atom_site_U_iso_or_equiv
    _atom_site_adp_type
    _atom_site_calc_flag
    _atom_site_refinement_flags
    _atom_site_occupancy
    _atom_site_symmetry_multiplicity
    _atom_site_disorder_assembly
    _atom_site_disorder_group
    S S1 0.24479(5) 0.11449(3) 0.01927(3) 0.01828(10) Uani d . 1 1 . .
    O O1 0.20013(13) 0.57346(8) 0.04281(7) 0.0182(2) Uani d . 1 1 . .
    O O2 0.45091(14) 0.64532(9) -0.23229(8) 0.0219(2) Uani d . 1 1 . .
    N N1 0.32410(15) 0.60885(9) -0.09573(8) 0.0145(2) Uani d . 1 1 . .
    N N2 0.45428(15) 0.47261(10) -0.17925(8) 0.0151(2) Uani d . 1 1 . .
    N N3 0.26375(15) 0.34072(10) 0.01660(8) 0.0141(2) Uani d . 1 1 . .
    N N4 0.43846(16) 0.29401(11) -0.13145(9) 0.0179(3) Uani d . 1 1 . .
    H H741 0.392(3) 0.2487(17) -0.0927(14) 0.027(5) Uiso d . 1 1 . .
    H H742 0.480(3) 0.2713(18) -0.1826(16) 0.039(6) Uiso d . 1 1 . .
    C C1 0.31118(17) 0.42673(11) -0.03962(9) 0.0133(3) Uani d . 1 1 . .
    C C2 0.27303(17) 0.53685(11) -0.02460(10) 0.0131(3) Uani d . 1 1 . .
    C C3 0.41138(17) 0.58028(12) -0.17251(10) 0.0155(3) Uani d . 1 1 . .
    C C4 0.40082(17) 0.39688(11) -0.11738(10) 0.0142(3) Uani d . 1 1 . .
    C C5 0.19312(18) 0.35231(11) 0.09502(10) 0.0164(3) Uani d . 1 1 . .
    H H5 0.1728 0.4229 0.1171 0.020 Uiso calc R 1 1 . .
    C C6 0.14235(18) 0.26118(12) 0.15205(10) 0.0148(3) Uani d . 1 1 . .
    C C7 0.15496(18) 0.15166(12) 0.12645(10) 0.0155(3) Uani d . 1 1 . .
    C C8 0.09458(18) 0.07399(12) 0.18772(11) 0.0187(3) Uani d . 1 1 . .
    H H8 0.1007 0.0003 0.1709 0.022 Uiso calc R 1 1 . .
    C C9 0.02593(19) 0.10237(13) 0.27252(11) 0.0203(3) Uani d . 1 1 . .
    H H9 -0.0145 0.0482 0.3126 0.024 Uiso calc R 1 1 . .
    C C10 0.01599(19) 0.20918(13) 0.29904(11) 0.0201(3) Uani d . 1 1 . .
    H H10 -0.0300 0.2284 0.3573 0.024 Uiso calc R 1 1 . .
    C C11 0.07393(17) 0.28749(12) 0.23952(10) 0.0151(3) Uani d . 1 1 . .
    H H11 0.0676 0.3607 0.2579 0.018 Uiso calc R 1 1 . .
    C C12 0.2959(2) 0.72400(11) -0.08308(11) 0.0193(3) Uani d . 1 1 . .
    H H121 0.4043 0.7604 -0.0708 0.029 Uiso calc R 1 1 . .
    H H122 0.2275 0.7352 -0.0286 0.029 Uiso calc R 1 1 . .
    H H123 0.2370 0.7534 -0.1413 0.029 Uiso calc R 1 1 . .
    C C13 0.55971(19) 0.44007(13) -0.25572(10) 0.0203(3) Uani d . 1 1 . .
    H H131 0.6549 0.3976 -0.2282 0.030 Uiso calc R 1 1 . .
    H H132 0.6017 0.5041 -0.2869 0.030 Uiso calc R 1 1 . .
    H H133 0.4929 0.3968 -0.3032 0.030 Uiso calc R 1 1 . .
    C C14 0.2462(2) -0.03061(12) 0.02441(12) 0.0259(3) Uani d . 1 1 . .
    H H141 0.3075 -0.0541 0.0842 0.039 Uiso calc R 1 1 . .
    H H142 0.3016 -0.0591 -0.0304 0.039 Uiso calc R 1 1 . .
    H H143 0.1303 -0.0572 0.0222 0.039 Uiso calc R 1 1 . .
loop_
    _atom_site_aniso_label
    _atom_site_aniso_U_11
    _atom_site_aniso_U_22
    _atom_site_aniso_U_33
    _atom_site_aniso_U_12
    _atom_site_aniso_U_13
    _atom_site_aniso_U_23
    S1 0.0251(2) 0.01325(17) 0.01737(18) -0.00195(13) 0.00745(13) -0.00143(13)
    O1 0.0237(5) 0.0156(5) 0.0163(5) 0.0005(4) 0.0081(4) -0.0011(4)
    O2 0.0257(6) 0.0225(6) 0.0184(5) -0.0023(4) 0.0070(4) 0.0074(4)
    N1 0.0171(6) 0.0121(6) 0.0145(5) -0.0006(4) 0.0034(4) 0.0017(4)
    N2 0.0155(6) 0.0186(6) 0.0120(5) -0.0005(5) 0.0056(4) -0.0005(4)
    N3 0.0153(6) 0.0126(6) 0.0147(6) -0.0011(4) 0.0016(4) 0.0001(4)
    N4 0.0217(6) 0.0167(6) 0.0161(6) 0.0006(5) 0.0079(5) -0.0031(5)
    C1 0.0154(6) 0.0117(6) 0.0130(6) -0.0011(5) 0.0027(5) -0.0003(5)
    C2 0.0142(6) 0.0128(6) 0.0125(6) -0.0016(5) 0.0018(5) 0.0005(5)
    C3 0.0145(6) 0.0186(7) 0.0134(6) -0.0017(5) 0.0016(5) 0.0018(5)
    C4 0.0141(6) 0.0149(7) 0.0135(6) -0.0015(5) 0.0007(5) -0.0013(5)
    C5 0.0194(7) 0.0130(6) 0.0174(7) 0.0008(5) 0.0046(5) 0.0000(5)
    C6 0.0144(7) 0.0160(7) 0.0143(6) -0.0002(5) 0.0034(5) 0.0007(5)
    C7 0.0148(6) 0.0166(7) 0.0151(6) -0.0012(5) 0.0025(5) 0.0012(5)
    C8 0.0196(7) 0.0159(7) 0.0207(7) -0.0034(5) 0.0029(6) 0.0032(6)
    C9 0.0187(7) 0.0234(8) 0.0192(7) -0.0042(6) 0.0039(6) 0.0072(6)
    C10 0.0184(7) 0.0262(8) 0.0162(7) -0.0009(6) 0.0052(5) 0.0031(6)
    C11 0.0161(7) 0.0162(7) 0.0136(6) 0.0006(5) 0.0058(5) 0.0016(5)
    C12 0.0239(8) 0.0114(6) 0.0228(7) 0.0009(5) 0.0030(6) 0.0028(5)
    C13 0.0209(7) 0.0253(8) 0.0160(7) -0.0004(6) 0.0103(6) -0.0009(6)
    C14 0.0373(9) 0.0130(7) 0.0284(8) -0.0009(6) 0.0095(7) -0.0030(6)
_geom_special_details
;
;
loop_
    _geom_bond_atom_site_label_1
    _geom_bond_atom_site_label_2
    _geom_bond_site_symmetry_2
    _geom_bond_distance
    _geom_bond_publ_flag
    S1 C7 . 1.7719(15) ?
    S1 C14 . 1.8098(16) ?
    O1 C2 . 1.2325(17) ?
    O2 C3 . 1.2231(17) ?
    N1 C3 . 1.3706(18) ?
    N1 C2 . 1.4223(17) ?
    N1 C12 . 1.4655(18) ?
    N2 C4 . 1.3702(18) ?
    N2 C3 . 1.3897(19) ?
    N2 C13 . 1.4672(17) ?
    N3 C5 . 1.2789(18) ?
    N3 C1 . 1.3986(18) ?
    N4 C4 . 1.3348(19) ?
    N4 H741 . 0.88(2) ?
    N4 H742 . 0.86(2) ?
    C1 C4 . 1.3968(19) ?
    C1 C2 . 1.4247(19) ?
    C5 C6 . 1.463(2) ?
    C5 H5 . 0.9500 ?
    C6 C11 . 1.4157(19) ?
    C6 C7 . 1.417(2) ?
    C7 C8 . 1.402(2) ?
    C8 C9 . 1.390(2) ?
    C8 H8 . 0.9500 ?
    C9 C10 . 1.386(2) ?
    C9 H9 . 0.9500 ?
    C10 C11 . 1.385(2) ?
    C10 H10 . 0.9500 ?
    C11 H11 . 0.9500 ?
    C12 H121 . 0.9800 ?
    C12 H122 . 0.9800 ?
    C12 H123 . 0.9800 ?
    C13 H131 . 0.9800 ?
    C13 H132 . 0.9800 ?
    C13 H133 . 0.9800 ?
    C14 H141 . 0.9800 ?
    C14 H142 . 0.9800 ?
    C14 H143 . 0.9800 ?
loop_
    _geom_angle_atom_site_label_1
    _geom_angle_atom_site_label_2
    _geom_angle_atom_site_label_3
    _geom_angle_site_symmetry_1
    _geom_angle_site_symmetry_3
    _geom_angle
    _geom_angle_publ_flag
    C7 S1 C14 . . 103.25(7) ?
    C3 N1 C2 . . 125.02(12) ?
    C3 N1 C12 . . 116.16(12) ?
    C2 N1 C12 . . 118.59(11) ?
    C4 N2 C3 . . 122.15(12) ?
    C4 N2 C13 . . 119.56(12) ?
    C3 N2 C13 . . 118.29(12) ?
    C5 N3 C1 . . 123.47(13) ?
    C4 N4 H741 . . 114.4(13) ?
    C4 N4 H742 . . 123.0(15) ?
    H741 N4 H742 . . 120(2) ?
    C4 C1 N3 . . 114.22(12) ?
    C4 C1 C2 . . 119.94(12) ?
    N3 C1 C2 . . 125.83(12) ?
    O1 C2 N1 . . 118.60(12) ?
    O1 C2 C1 . . 126.01(13) ?
    N1 C2 C1 . . 115.39(12) ?
    O2 C3 N1 . . 122.42(14) ?
    O2 C3 N2 . . 121.06(13) ?
    N1 C3 N2 . . 116.51(12) ?
    N4 C4 N2 . . 118.96(13) ?
    N4 C4 C1 . . 120.31(13) ?
    N2 C4 C1 . . 120.71(13) ?
    N3 C5 C6 . . 122.58(13) ?
    N3 C5 H5 . . 118.7 ?
    C6 C5 H5 . . 118.7 ?
    C11 C6 C7 . . 118.76(13) ?
    C11 C6 C5 . . 115.63(13) ?
    C7 C6 C5 . . 125.61(13) ?
    C8 C7 C6 . . 118.44(13) ?
    C8 C7 S1 . . 121.10(12) ?
    C6 C7 S1 . . 120.46(11) ?
    C9 C8 C7 . . 121.47(14) ?
    C9 C8 H8 . . 119.3 ?
    C7 C8 H8 . . 119.3 ?
    C10 C9 C8 . . 120.49(14) ?
    C10 C9 H9 . . 119.8 ?
    C8 C9 H9 . . 119.8 ?
    C11 C10 C9 . . 119.18(14) ?
    C11 C10 H10 . . 120.4 ?
    C9 C10 H10 . . 120.4 ?
    C10 C11 C6 . . 121.64(14) ?
    C10 C11 H11 . . 119.2 ?
    C6 C11 H11 . . 119.2 ?
    N1 C12 H121 . . 109.5 ?
    N1 C12 H122 . . 109.5 ?
    H121 C12 H122 . . 109.5 ?
    N1 C12 H123 . . 109.5 ?
    H121 C12 H123 . . 109.5 ?
    H122 C12 H123 . . 109.5 ?
    N2 C13 H131 . . 109.5 ?
    N2 C13 H132 . . 109.5 ?
    H131 C13 H132 . . 109.5 ?
    N2 C13 H133 . . 109.5 ?
    H131 C13 H133 . . 109.5 ?
    H132 C13 H133 . . 109.5 ?
    S1 C14 H141 . . 109.5 ?
    S1 C14 H142 . . 109.5 ?
    H141 C14 H142 . . 109.5 ?
    S1 C14 H143 . . 109.5 ?
    H141 C14 H143 . . 109.5 ?
    H142 C14 H143 . . 109.5 ?
loop_
    _geom_torsion_atom_site_label_1
    _geom_torsion_atom_site_label_2
    _geom_torsion_atom_site_label_3
    _geom_torsion_atom_site_label_4
    _geom_torsion_site_symmetry_1
    _geom_torsion_site_symmetry_2
    _geom_torsion_site_symmetry_3
    _geom_torsion_site_symmetry_4
    _geom_torsion
    _geom_torsion_publ_flag
    C5 N3 C1 C4 . . . . 174.13(13) ?
    C5 N3 C1 C2 . . . . -7.2(2) ?
    C3 N1 C2 O1 . . . . 177.49(13) ?
    C12 N1 C2 O1 . . . . 3.22(19) ?
    C3 N1 C2 C1 . . . . -3.08(19) ?
    C12 N1 C2 C1 . . . . -177.34(12) ?
    C4 C1 C2 O1 . . . . -177.39(14) ?
    N3 C1 C2 O1 . . . . 4.0(2) ?
    C4 C1 C2 N1 . . . . 3.22(19) ?
    N3 C1 C2 N1 . . . . -175.42(12) ?
    C2 N1 C3 O2 . . . . 179.26(13) ?
    C12 N1 C3 O2 . . . . -6.3(2) ?
    C2 N1 C3 N2 . . . . -1.0(2) ?
    C12 N1 C3 N2 . . . . 173.35(12) ?
    C4 N2 C3 O2 . . . . -175.03(13) ?
    C13 N2 C3 O2 . . . . 4.7(2) ?
    C4 N2 C3 N1 . . . . 5.27(19) ?
    C13 N2 C3 N1 . . . . -175.01(12) ?
    C3 N2 C4 N4 . . . . 176.08(13) ?
    C13 N2 C4 N4 . . . . -3.6(2) ?
    C3 N2 C4 C1 . . . . -5.2(2) ?
    C13 N2 C4 C1 . . . . 175.11(13) ?
    N3 C1 C4 N4 . . . . -1.84(19) ?
    C2 C1 C4 N4 . . . . 179.37(13) ?
    N3 C1 C4 N2 . . . . 179.44(12) ?
    C2 C1 C4 N2 . . . . 0.6(2) ?
    C1 N3 C5 C6 . . . . 179.11(13) ?
    N3 C5 C6 C11 . . . . 176.78(13) ?
    N3 C5 C6 C7 . . . . -3.8(2) ?
    C11 C6 C7 C8 . . . . 1.8(2) ?
    C5 C6 C7 C8 . . . . -177.64(14) ?
    C11 C6 C7 S1 . . . . -178.33(11) ?
    C5 C6 C7 S1 . . . . 2.3(2) ?
    C14 S1 C7 C8 . . . . -4.30(14) ?
    C14 S1 C7 C6 . . . . 175.81(12) ?
    C6 C7 C8 C9 . . . . -1.0(2) ?
    S1 C7 C8 C9 . . . . 179.16(11) ?
    C7 C8 C9 C10 . . . . -0.3(2) ?
    C8 C9 C10 C11 . . . . 0.6(2) ?
    C9 C10 C11 C6 . . . . 0.3(2) ?
    C7 C6 C11 C10 . . . . -1.5(2) ?
    C5 C6 C11 C10 . . . . 177.98(13) ?
loop_
    _geom_hbond_atom_site_label_D
    _geom_hbond_atom_site_label_H
    _geom_hbond_atom_site_label_A
    _geom_hbond_site_symmetry_A
    _geom_hbond_distance_DH
    _geom_hbond_distance_HA
    _geom_hbond_distance_DA
    _geom_hbond_angle_DHA
    N4 H741 S1 . 0.88(2) 2.63(2) 3.5117(14) 178.4(17)
    N4 H742 O2 2_644 0.86(2) 2.07(2) 2.8463(16) 150(2)
    C9 H9 O1 2_545 0.95 2.61 3.2807(18) 127.5
data_global
_journal_date_recd_electronic     2011-05-26
_journal_date_accepted     2011-05-31
_journal_name_full     'Acta Crystallographica, Section E'
_journal_year     2011
_journal_volume     67
_journal_issue      7
_journal_page_first     o1592
_journal_page_last     o1592
_journal_paper_category     QO
_journal_coeditor_code     WN2434
_publ_contact_author_name     'Dr Richard Betz'
_publ_contact_author_address
;
Department of Chemistry
Nelson Mandela Metropolitan University
Summerstrand Campus (South)
University Way
Summerstrand
PO Box 77000
Port Elizabeth
6031
South Africa
;
_publ_contact_author_email     'richard.betz@webmail.co.za'
_publ_contact_author_fax     '+27-41-504-4236'
_publ_contact_author_phone     '+27-41-504-4285'
_publ_section_title
;\
6-Amino-1,3-dimethyl-5-[(<i>E</i>)-2-(methylsulfanyl)benzylideneamino]\
pyrimidine-2,4(1<i>H</i>,3<i>H</i>)-dione
;
loop_
    _publ_author_name
    _publ_author_address
    'Booysen, Irvin'
;
University of Kwazulu-Natal
School of Chemistry
Private Bag X01
Scottsville 3209
Pietermaritzburg
South Africa
;
    'Muhammed, Ismail'
;
University of Kwazulu-Natal
School of Chemistry
Private Bag X01
Scottsville 3209
Pietermaritzburg
South Africa
;
    'Soares, Anna'
;
University of Kwazulu-Natal
School of Chemistry
Private Bag X01
Scottsville 3209
Pietermaritzburg
South Africa
;
    'Gerber, Thomas'
;
Nelson Mandela Metropolitan University
Summerstrand Campus
Department of Chemistry
University Way
Summerstrand
PO Box 77000
Port Elizabeth 6031
South Africa
;
    'Hosten, Eric'
;
Nelson Mandela Metropolitan University
Summerstrand Campus
Department of Chemistry
University Way
Summerstrand
PO Box 77000
Port Elizabeth 6031
South Africa
;
    'Betz, Richard'
;
Nelson Mandela Metropolitan University
Summerstrand Campus
Department of Chemistry
University Way
Summerstrand
PO Box 77000
Port Elizabeth 6031
South Africa
;
