# Supplementary material for: 6-Amino-1,3-dimethyl-5-[(E)-2-(methyl­sulfan­yl)benzyl­idene­amino]­pyrimidine-2,4(1H,3H)-dione
Source: Acta Crystallogr Sect E Struct Rep Online. 2011 Jun 11;67(Pt 7):o1592. doi: 10.1107/S1600536811020903 (PMC3151916; doi:10.1107/S1600536811020903)
Supplement: Supplementary file 3 [file e-67-o1592-Isup3.hkl]

# 
# h,k,l, Fc-squared, Fo-squared, sigma(Fo-squared) and status flag 
# 
data_I
_shelx_title ' ba209 in P 21/c' 
_shelx_refln_list_code          4 
_shelx_F_calc_maximum      147.95 
_exptl_crystal_F_000       640.00 
_reflns_d_resolution_high  0.7488 
 
loop_ 
 _symmetry_equiv_pos_as_xyz 
 'x, y, z' 
 '-x, y+1/2, -z+1/2' 
 '-x, -y, -z' 
 'x, -y-1/2, z-1/2' 
 
_cell_length_a     7.9740 
_cell_length_b    12.4630 
_cell_length_c    13.9870 
_cell_angle_alpha  90.000 
_cell_angle_beta   94.384 
_cell_angle_gamma  90.000 
 
_shelx_F_squared_multiplier     1.000 
 
loop_ 
 _refln_index_h 
 _refln_index_k 
 _refln_index_l 
 _refln_F_squared_calc 
 _refln_F_squared_meas 
 _refln_F_squared_sigma 
 _refln_observed_status 
   1   0   0     1768.32     1654.58      6.75 o 
   2   0   0     3270.15     3300.98     17.35 o 
   3   0   0      200.24      228.26      3.56 o 
   4   0   0     3793.93     3702.26     24.27 o 
   5   0   0      153.67      145.90      3.89 o 
   6   0   0     1600.23     1598.50     22.06 o 
   7   0   0     1049.06     1086.12     15.72 o 
   9   0   0      119.71      133.06     14.06 o 
  10   0   0      121.91      144.45     15.27 o 
   1   1   0     5328.75     5233.86     33.79 o 
   2   1   0     5733.98     6110.19     28.98 o 
   3   1   0      188.35      208.47      3.50 o 
   4   1   0       15.37        9.71      1.34 o 
   5   1   0      408.27      399.43      4.47 o 
   6   1   0       90.66       90.94      3.92 o 
   7   1   0      261.90      262.85      5.27 o 
   8   1   0      105.47      100.14      7.16 o 
   9   1   0      308.53      310.97     22.24 o 
  10   1   0        0.03        1.10      6.60 o 
   0   2   0      719.17      627.81     10.41 o 
   1   2   0     2491.92     2489.83     16.29 o 
   2   2   0      936.10      935.99      5.99 o 
   3   2   0        1.44        4.47      1.15 o 
   4   2   0      149.55      164.87      2.87 o 
   5   2   0        4.03        5.17      1.73 o 
   6   2   0      211.56      224.80      4.88 o 
   7   2   0       47.25       48.89      3.25 o 
   8   2   0        2.97       -2.95      5.77 o 
   9   2   0       41.44       34.54      6.04 o 
  10   2   0        9.40        0.96      6.73 o 
   1   3   0       23.31       23.68      1.46 o 
   2   3   0      157.35      117.72      2.39 o 
   3   3   0     1857.21     1739.78      9.21 o 
   4   3   0      954.73      977.97      7.25 o 
   5   3   0      188.85      175.55      3.98 o 
   6   3   0       34.56       34.28      2.99 o 
   7   3   0      404.13      411.58      6.42 o 
   8   3   0        0.16        0.56      4.62 o 
   9   3   0       81.47       83.64      7.24 o 
  10   3   0        6.86       -5.31      5.88 o 
   0   4   0     4701.35     4407.03     33.79 o 
   1   4   0      116.07      180.13      2.94 o 
   2   4   0     2248.28     2262.10     21.07 o 
   3   4   0        1.08        2.85      1.57 o 
   4   4   0      380.38      321.29      4.31 o 
   5   4   0      433.33      460.60      5.83 o 
   6   4   0      118.89      114.65      4.46 o 
   7   4   0      108.53      117.70      5.68 o 
   8   4   0       55.05       62.77      6.17 o 
   9   4   0       10.65        9.45      5.39 o 
  10   4   0        3.90       -4.31      5.73 o 
   1   5   0     6167.17     6256.62     42.53 o 
   2   5   0      133.31      144.34      3.44 o 
   3   5   0     5785.41     6010.82     41.66 o 
   4   5   0      193.26      210.16      5.77 o 
   5   5   0      362.40      356.06      6.03 o 
   6   5   0      365.51      374.99      6.46 o 
   7   5   0      392.26      380.61      7.97 o 
   8   5   0      267.98      257.24      9.99 o 
   9   5   0        2.99        7.63      5.53 o 
  10   5   0       30.86       28.68      6.79 o 
   0   6   0     4400.12     4536.36     25.66 o 
   1   6   0       63.11       89.91      4.05 o 
   2   6   0      129.67      113.85      4.43 o 
   3   6   0      533.30      608.10      9.57 o 
   4   6   0      155.09      197.82      6.10 o 
   5   6   0       20.25       18.01      2.87 o 
   6   6   0       18.91       23.90      2.84 o 
   7   6   0        1.35        1.29      3.40 o 
   8   6   0        7.80        4.06      4.97 o 
   9   6   0       30.50       28.30      6.13 o 
   1   7   0      934.92      851.17     13.01 o 
   2   7   0      270.58      293.95      6.24 o 
   3   7   0      653.12      585.75     10.34 o 
   4   7   0        9.85        3.58      2.57 o 
   5   7   0      675.12      656.61     12.25 o 
   6   7   0      128.11      121.90      5.01 o 
   7   7   0      932.84      924.61     15.01 o 
   8   7   0       90.70       80.09      7.12 o 
   9   7   0      306.88      320.00     11.50 o 
   0   8   0      212.74      208.43      7.96 o 
   1   8   0        1.32        1.89      2.63 o 
   2   8   0      634.83      599.78      8.62 o 
   3   8   0        6.63        8.57      3.03 o 
   4   8   0      238.15      233.61      5.78 o 
   5   8   0        4.66        5.51      2.92 o 
   6   8   0        5.21        5.35      3.09 o 
   7   8   0        7.79        8.36      4.88 o 
   8   8   0      391.24      403.72     12.55 o 
   9   8   0        1.93        5.80      5.78 o 
   1   9   0       41.85       40.63      3.82 o 
   2   9   0      219.86      204.94      6.29 o 
   3   9   0       99.17      135.84      5.89 o 
   4   9   0      946.95      955.80     11.71 o 
   5   9   0      306.96      313.45      6.91 o 
   6   9   0       76.30       78.05      5.48 o 
   7   9   0        7.26        4.04      4.73 o 
   8   9   0        0.34       -4.87      4.92 o 
   0  10   0       21.11       15.53      5.09 o 
   1  10   0        6.06        8.79      3.45 o 
   2  10   0      125.32      140.75      6.11 o 
   3  10   0      986.51      957.96     12.40 o 
   4  10   0       42.38       31.63      4.24 o 
   5  10   0       59.49       76.72      4.80 o 
   6  10   0      113.71      107.04      6.31 o 
   7  10   0       84.40       81.79      7.19 o 
   8  10   0       23.85       21.71      6.12 o 
   1  11   0       26.98       47.28      4.55 o 
   2  11   0      152.54      125.73      6.16 o 
   3  11   0      236.36      193.07      6.91 o 
   4  11   0     1032.20      976.47     12.91 o 
   5  11   0     1832.20     1811.67     15.83 o 
   6  11   0      231.03      226.56      9.73 o 
   7  11   0       33.39       27.83      6.15 o 
   0  12   0      254.97      230.34     13.39 o 
   1  12   0       16.96       16.52      4.05 o 
   2  12   0        5.47        9.04      3.95 o 
   3  12   0       64.08       47.88      4.93 o 
   4  12   0      755.88      761.67     12.40 o 
   5  12   0        3.60        2.10      3.99 o 
   6  12   0      181.24      182.50     11.74 o 
   7  12   0        0.47       -4.44      5.21 o 
   1  13   0        0.77       13.92      4.40 o 
   2  13   0       57.40       57.83      5.45 o 
   3  13   0        6.82       14.07      4.45 o 
   4  13   0      105.90       96.18      6.47 o 
   5  13   0       19.66       24.05      4.95 o 
   6  13   0       49.65       49.71      6.76 o 
   0  14   0       10.04       16.42      6.73 o 
   1  14   0       30.70       26.24      4.89 o 
   2  14   0      388.38      404.86     10.14 o 
   3  14   0      118.90      132.29      7.43 o 
   4  14   0      271.39      290.34     11.71 o 
   5  14   0        0.65        0.13      5.50 o 
   1  15   0       44.45       38.15      5.56 o 
   2  15   0       31.32       35.34      5.49 o 
   3  15   0      269.85      269.96      9.46 o 
   4  15   0       91.03      100.19      8.37 o 
   0  16   0      332.76      364.18     15.24 o 
   1  16   0        2.39       -1.26      4.40 o 
   2  16   0        4.23       14.12      5.31 o 
 -10   1   1      145.07      167.52     11.10 o 
  -9   1   1       65.04       59.12      6.58 o 
  -8   1   1      984.24     1059.35     14.97 o 
  -7   1   1       74.89       90.11      6.14 o 
  -6   1   1     1284.07     1244.60      9.30 o 
  -5   1   1      178.57      205.29      2.63 o 
  -4   1   1      142.32      114.90      2.07 o 
  -3   1   1      488.75      471.40      2.70 o 
  -2   1   1     1023.33      912.79      4.11 o 
  -1   1   1     9018.50     9054.27     60.77 o 
   0   1   1     4392.29     4281.17     21.14 o 
   1   1   1        0.92        3.77      0.81 o 
   2   1   1      498.22      578.10      4.31 o 
   3   1   1     3227.37     3629.53     14.00 o 
   4   1   1      154.51      127.14      3.11 o 
   5   1   1      483.22      454.20      5.46 o 
   6   1   1       54.75       51.77      3.85 o 
   7   1   1      172.85      181.67      5.17 o 
   8   1   1      506.33      499.28     11.54 o 
   9   1   1        0.37        1.19      6.29 o 
  10   1   1      455.04      481.43     15.89 o 
 -10   2   1       35.45       36.02      6.57 o 
  -9   2   1       68.22       66.59      6.58 o 
  -8   2   1      375.45      385.07     10.27 o 
  -7   2   1      390.98      389.58      9.29 o 
  -6   2   1       20.58       17.45      1.86 o 
  -5   2   1        3.34        9.96      1.49 o 
  -4   2   1       79.94       87.15      2.12 o 
  -3   2   1     1695.41     1653.78      6.56 o 
  -2   2   1       35.63       35.73      1.68 o 
  -1   2   1      152.69      146.68      1.92 o 
   0   2   1     1283.82     1311.31     11.24 o 
   1   2   1     6574.67     6939.96     69.58 o 
   2   2   1     2359.85     2481.74     14.11 o 
   3   2   1      995.54      977.77      4.52 o 
   4   2   1       11.48       11.52      1.78 o 
   5   2   1      488.42      467.17      6.10 o 
   6   2   1       60.18       61.35      3.51 o 
   7   2   1       29.10       34.14      3.31 o 
   8   2   1        0.01       -3.59      4.66 o 
   9   2   1      145.03      139.20      8.71 o 
  10   2   1       13.51        9.62      7.19 o 
 -10   3   1        2.60       -6.15      6.15 o 
  -9   3   1       25.96       21.39      5.63 o 
  -8   3   1      314.73      311.34      9.54 o 
  -7   3   1       40.62       41.41      5.00 o 
  -6   3   1       87.34       92.44      3.37 o 
  -5   3   1       36.62       33.06      2.07 o 
  -4   3   1      207.27      225.02      2.87 o 
  -3   3   1        0.91        8.08      1.25 o 
  -2   3   1     1161.96     1147.86      7.40 o 
  -1   3   1      350.74      371.05      3.08 o 
   0   3   1      917.53      983.75      8.05 o 
   1   3   1        1.81        3.53      1.33 o 
   2   3   1      816.17      929.01      9.25 o 
   3   3   1      809.73      841.98      5.25 o 
   4   3   1      429.95      399.51      4.68 o 
   5   3   1       28.51       34.06      2.83 o 
   6   3   1       11.60       12.96      2.76 o 
   7   3   1      125.02      128.47      5.12 o 
   8   3   1        0.70       -4.47      4.47 o 
   9   3   1       44.96       34.52      6.08 o 
  10   3   1      267.40      272.45     11.34 o 
 -10   4   1        3.89       -0.09      5.56 o 
  -9   4   1       10.81        9.70      5.37 o 
  -8   4   1       75.55       72.96      6.37 o 
  -7   4   1        0.45        4.54      4.14 o 
  -6   4   1      458.72      469.47      6.16 o 
  -5   4   1     1178.06     1275.45      8.16 o 
  -4   4   1      410.44      423.25      4.54 o 
  -3   4   1        0.14        3.99      1.40 o 
  -2   4   1        0.00        1.28      1.27 o 
  -1   4   1     1022.80     1035.63      5.20 o 
   0   4   1     2734.34     2800.99     17.93 o 
   1   4   1     1350.30     1351.92      8.26 o 
   2   4   1      824.39      856.54      5.34 o 
   3   4   1      883.27      932.65      6.35 o 
   4   4   1      265.60      256.20      4.88 o 
   5   4   1       25.78       27.62      2.56 o 
   6   4   1        4.07        6.34      2.73 o 
   7   4   1      328.51      340.31      6.66 o 
   8   4   1      154.91      153.67      8.32 o 
   9   4   1       24.92       21.00      5.92 o 
  10   4   1       13.37       10.16      6.26 o 
 -10   5   1      273.62      279.65     11.49 o 
  -9   5   1       18.16       10.05      5.47 o 
  -8   5   1      466.54      463.33     11.41 o 
  -7   5   1       23.44       24.67      4.75 o 
  -6   5   1      247.63      218.92      5.08 o 
  -5   5   1      203.49      205.81      4.78 o 
  -4   5   1     3766.03     3894.78     19.51 o 
  -3   5   1       30.33       25.46      1.95 o 
  -2   5   1        5.98       33.05      2.16 o 
  -1   5   1      546.23      612.67      5.69 o 
   0   5   1      491.33      522.16      4.42 o 
   1   5   1      138.28      141.22      2.99 o 
   2   5   1      330.41      312.93      4.93 o 
   3   5   1      665.97      766.32      8.26 o 
   4   5   1      226.07      235.06      5.16 o 
   5   5   1       28.06       30.12      3.01 o 
   6   5   1     1401.66     1399.08     14.53 o 
   7   5   1      329.93      328.73      6.73 o 
   8   5   1      200.56      202.55      9.04 o 
   9   5   1       58.01       57.99      6.91 o 
  10   5   1      283.37      286.12     11.71 o 
  -9   6   1     1392.21     1424.66     32.18 o 
  -8   6   1      584.23      580.63     17.56 o 
  -7   6   1        4.93        2.93      4.37 o 
  -6   6   1        0.31        3.60      2.31 o 
  -5   6   1      728.96      674.91      7.71 o 
  -4   6   1       22.22       30.66      2.77 o 
  -3   6   1      555.55      499.78      6.92 o 
  -2   6   1      683.08      661.17      6.82 o 
  -1   6   1       33.00       46.20      2.80 o 
   0   6   1      782.31      806.91     11.47 o 
   1   6   1     4985.59     5124.86     19.63 o 
   2   6   1     1478.70     1524.15     16.21 o 
   3   6   1        0.70        6.88      2.61 o 
   4   6   1      307.32      318.35      6.16 o 
   5   6   1      188.06      167.43      5.51 o 
   6   6   1       84.52       88.30      4.13 o 
   7   6   1      205.68      203.79      7.14 o 
   8   6   1        0.00        1.85      4.84 o 
   9   6   1        5.83       -5.26      5.26 o 
  -9   7   1      102.98      118.69      8.41 o 
  -8   7   1      149.37      146.33      8.39 o 
  -7   7   1      225.60      222.85     10.26 o 
  -6   7   1       58.77       67.88      4.07 o 
  -5   7   1      113.30      112.44      4.69 o 
  -4   7   1      117.45      120.19      4.66 o 
  -3   7   1       28.32       35.58      3.32 o 
  -2   7   1       73.12       67.54      3.82 o 
  -1   7   1        5.69       19.63      2.83 o 
   0   7   1     2134.57     2304.44     22.42 o 
   1   7   1       10.98       10.23      2.69 o 
   2   7   1      616.22      721.51      8.76 o 
   3   7   1       55.83       45.08      3.73 o 
   4   7   1      383.28      353.40      6.48 o 
   5   7   1       18.06       19.86      3.15 o 
   6   7   1      136.62      127.49      5.24 o 
   7   7   1        0.00       -2.45      3.59 o 
   8   7   1        9.20        7.41      5.04 o 
   9   7   1       26.16       21.67      6.22 o 
  -9   8   1       15.61       12.91      5.76 o 
  -8   8   1      297.09      285.36     10.54 o 
  -7   8   1       73.66       83.72      6.75 o 
  -6   8   1       64.10       66.89      4.90 o 
  -5   8   1       16.31       16.52      3.07 o 
  -4   8   1      282.87      269.97      6.12 o 
  -3   8   1     1983.68     1900.96     23.32 o 
  -2   8   1      115.85      107.72      4.68 o 
  -1   8   1     1355.00     1301.26     11.82 o 
   0   8   1      195.82      170.46      5.40 o 
   1   8   1     1579.20     1525.21     14.82 o 
   2   8   1      168.80      159.61      5.44 o 
   3   8   1     1033.04      993.49     11.04 o 
   4   8   1      341.19      332.25      6.62 o 
   5   8   1     1240.03     1252.74     11.83 o 
   6   8   1       11.33       11.64      3.37 o 
   7   8   1       55.56       51.58      6.08 o 
   8   8   1       38.48       41.16      6.33 o 
   9   8   1       46.39       42.68      6.94 o 
  -8   9   1      403.69      410.70     12.25 o 
  -7   9   1        4.20        5.34      4.89 o 
  -6   9   1      367.73      348.36      8.46 o 
  -5   9   1      300.94      287.62      6.68 o 
  -4   9   1     1141.64     1095.40     17.45 o 
  -3   9   1      259.38      273.93      6.90 o 
  -2   9   1     3608.13     3423.42     25.59 o 
  -1   9   1      219.65      223.73      6.30 o 
   0   9   1      356.29      327.55      7.28 o 
   1   9   1       16.12       14.87      3.37 o 
   2   9   1      395.02      365.37      7.99 o 
   3   9   1       20.98       20.78      3.66 o 
   4   9   1     1635.71     1615.48     15.72 o 
   5   9   1       18.72       15.38      3.35 o 
   6   9   1      781.33      808.35     14.83 o 
   7   9   1      266.68      259.19     10.13 o 
   8   9   1       88.43       89.43      7.78 o 
  -8  10   1        2.24        4.65      5.57 o 
  -7  10   1      179.04      171.39      9.17 o 
  -6  10   1      103.48       88.43      6.96 o 
  -5  10   1       36.43       38.44      3.87 o 
  -4  10   1      308.96      272.12      7.46 o 
  -3  10   1     1187.64     1173.50     13.08 o 
  -2  10   1      672.58      595.35      9.76 o 
  -1  10   1     1312.36     1307.55     13.41 o 
   0  10   1       94.35       90.47      5.35 o 
   1  10   1       83.66       88.25      5.39 o 
   2  10   1       14.50       14.70      3.64 o 
   3  10   1      997.70      972.55     12.29 o 
   4  10   1     1167.25     1087.39     23.89 o 
   5  10   1      760.19      763.16     10.45 o 
   6  10   1      131.76      119.26      6.69 o 
   7  10   1        0.95       -0.65      4.90 o 
   8  10   1       87.05       74.59      7.48 o 
  -7  11   1        0.24        2.92      5.08 o 
  -6  11   1       95.61       83.04      7.11 o 
  -5  11   1      117.49      138.49      6.98 o 
  -4  11   1       80.77      109.57      6.13 o 
  -3  11   1      118.58      118.95      6.25 o 
  -2  11   1       26.07       36.44      4.38 o 
  -1  11   1       61.62       82.63      5.34 o 
   0  11   1        0.45       -0.16      3.37 o 
   1  11   1        1.30        1.41      3.47 o 
   2  11   1       48.35       43.11      4.49 o 
   3  11   1      126.40      149.87      7.63 o 
   4  11   1        1.65        0.95      3.69 o 
   5  11   1       52.20       53.03      4.60 o 
   6  11   1       59.70       72.76      5.90 o 
   7  11   1       91.12      101.88      8.11 o 
  -7  12   1       71.37       77.91      7.87 o 
  -6  12   1        5.84        4.08      5.21 o 
  -5  12   1        2.01        0.31      4.01 o 
  -4  12   1        8.59        5.83      3.95 o 
  -3  12   1      365.25      336.59      8.71 o 
  -2  12   1      109.91       92.92      5.92 o 
  -1  12   1      468.60      399.10      9.14 o 
   0  12   1      260.78      236.03      7.46 o 
   1  12   1       93.00       96.39      5.91 o 
   2  12   1       74.67       63.66      5.28 o 
   3  12   1      591.78      530.88     10.50 o 
   4  12   1      273.39      250.92      8.41 o 
   5  12   1      149.34      161.60      6.69 o 
   6  12   1       27.57       24.39      5.83 o 
   7  12   1        0.08        4.90      5.51 o 
  -6  13   1       73.75       82.70      7.83 o 
  -5  13   1       85.78       81.40      7.60 o 
  -4  13   1      520.11      506.93     12.86 o 
  -3  13   1      169.71      160.42      7.51 o 
  -2  13   1     1367.89     1363.74     16.23 o 
  -1  13   1       61.07       58.27      5.50 o 
   0  13   1     1127.25     1146.89     14.92 o 
   1  13   1        3.95        7.11      4.12 o 
   2  13   1     1360.13     1334.89     16.23 o 
   3  13   1        4.87        7.07      4.24 o 
   4  13   1      842.52      849.71     13.69 o 
   5  13   1       16.66       10.88      4.65 o 
   6  13   1      329.10      348.59     12.28 o 
  -5  14   1       61.59       75.74      7.79 o 
  -4  14   1        3.77        0.30      4.81 o 
  -3  14   1      237.94      238.42     10.02 o 
  -2  14   1       12.81       14.72      4.49 o 
  -1  14   1      459.39      485.26     11.04 o 
   0  14   1       62.46       59.65      5.62 o 
   1  14   1      132.54      134.60      7.38 o 
   2  14   1        0.41        1.33      4.09 o 
   3  14   1      323.88      355.21     10.06 o 
   4  14   1        0.01        1.81      4.28 o 
   5  14   1      207.80      221.40      8.95 o 
  -4  15   1       30.45       34.69      6.44 o 
  -3  15   1       67.41       74.09      7.65 o 
  -2  15   1       71.93       85.56      6.61 o 
  -1  15   1       36.42       31.17      5.42 o 
   0  15   1        1.51        2.64      4.35 o 
   1  15   1        2.98       -0.23      4.38 o 
   2  15   1       11.24       16.71      4.87 o 
   3  15   1       20.58       21.75      5.35 o 
   4  15   1       19.37       25.34      6.42 o 
  -2  16   1      165.62      189.35      8.85 o 
  -1  16   1      479.13      524.33     12.40 o 
   0  16   1        3.41        1.25      4.73 o 
   1  16   1      160.46      167.03      8.34 o 
   2  16   1       13.85       15.80      5.27 o 
 -10   0   2      165.46      159.84     15.51 o 
  -9   0   2        0.02       -7.27      7.27 o 
  -8   0   2      290.59      282.97     11.67 o 
  -7   0   2      609.78      613.87     13.42 o 
  -6   0   2        0.75       10.91      3.73 o 
  -5   0   2     1347.93     1530.04     11.80 o 
  -4   0   2     2356.15     2330.23     16.45 o 
  -3   0   2     1416.24     1316.17     10.54 o 
  -2   0   2     8842.47     8900.27    164.14 o 
  -1   0   2        2.70        0.65      2.00 o 
   0   0   2      874.21      863.36      4.94 o 
   1   0   2      105.42      131.65      2.17 o 
   3   0   2     4000.00     4137.21     23.86 o 
   4   0   2     4127.40     4403.79     25.10 o 
   5   0   2      385.93      446.89      8.25 o 
   6   0   2     1108.54     1094.86     15.34 o 
   7   0   2        6.09        2.88      4.50 o 
   8   0   2      850.16      868.76     25.08 o 
   9   0   2      505.97      533.33     22.30 o 
  10   0   2       76.87       85.92     13.57 o 
 -10   1   2       24.88       12.50      6.67 o 
  -9   1   2      280.67      270.17      9.81 o 
  -8   1   2       25.72       28.71      5.03 o 
  -7   1   2      402.27      411.26      9.93 o 
  -6   1   2      419.60      445.24      5.89 o 
  -5   1   2     1952.88     1979.70      9.52 o 
  -4   1   2      413.11      406.65      4.19 o 
  -3   1   2      271.73      281.68      2.96 o 
  -2   1   2      530.76      430.89      7.56 o 
  -1   1   2       49.52       38.57      3.67 o 
   0   1   2     3053.80     3152.71     12.11 o 
   1   1   2     2435.64     2480.18     20.22 o 
   2   1   2    13402.11    14058.33     79.60 o 
   3   1   2     3054.41     3268.28     13.11 o 
   4   1   2     1916.55     2161.27     15.27 o 
   5   1   2        4.65        5.04      2.38 o 
   6   1   2        7.43        5.91      2.81 o 
   7   1   2      188.26      175.06      5.35 o 
   8   1   2        7.47        6.39      6.21 o 
   9   1   2        5.79        2.72      6.45 o 
  10   1   2        9.31        2.61      7.20 o 
 -10   2   2        3.31       -3.66      5.40 o 
  -9   2   2       90.91       85.70      6.88 o 
  -8   2   2        1.35        2.48      4.38 o 
  -7   2   2       71.36       74.70      7.72 o 
  -6   2   2       59.66       50.03      3.69 o 
  -5   2   2      168.75      169.29      3.22 o 
  -4   2   2      641.45      593.16     30.55 o 
  -3   2   2       18.98       19.62      1.24 o 
  -2   2   2     1992.39     1894.56     11.00 o 
  -1   2   2     2202.10     2119.18     10.49 o 
   0   2   2     1699.89     1741.11      9.30 o 
   1   2   2     1897.52     1995.23     22.86 o 
   2   2   2     1063.86     1053.37      5.44 o 
   3   2   2      346.82      395.95      3.54 o 
   4   2   2       79.48       71.65      3.14 o 
   5   2   2      245.41      241.46      5.09 o 
   6   2   2       10.84       12.79      2.92 o 
   7   2   2       11.67       12.08      3.06 o 
   8   2   2      105.09       99.90      7.09 o 
   9   2   2        2.40       -4.04      6.16 o 
  10   2   2        0.44        0.80      7.82 o 
 -10   3   2       70.50       68.52      7.43 o 
  -9   3   2       18.78       13.61      5.31 o 
  -8   3   2       12.34        5.60      4.46 o 
  -7   3   2      100.15       96.66      6.14 o 
  -6   3   2        7.81        3.56      2.07 o 
  -5   3   2      655.04      664.19      6.04 o 
  -4   3   2       87.71       74.86      4.48 o 
  -3   3   2       28.01       28.98      1.30 o 
  -2   3   2     2855.43     2958.32     22.12 o 
  -1   3   2     1817.52     1692.13      9.29 o 
   0   3   2      124.62       91.94      2.23 o 
   1   3   2      625.69      612.40      7.21 o 
   2   3   2      220.79      210.35      3.16 o 
   3   3   2       21.54       46.77      2.24 o 
   4   3   2        5.91        3.14      1.84 o 
   5   3   2      518.22      482.69      6.65 o 
   6   3   2      318.89      328.32      6.28 o 
   7   3   2      194.79      192.12      5.63 o 
   8   3   2        0.76       -1.31      4.57 o 
   9   3   2      134.53      154.15      9.11 o 
  10   3   2        7.19        9.19      7.41 o 
 -10   4   2      319.84      334.32     11.82 o 
  -9   4   2       41.95       39.00      5.92 o 
  -8   4   2       54.44       51.89      5.77 o 
  -7   4   2       36.38       37.44      4.91 o 
  -6   4   2      332.14      350.31      5.70 o 
  -5   4   2      523.51      544.72      4.83 o 
  -3   4   2      901.48      924.29      6.31 o 
  -2   4   2     1163.16     1128.00      6.08 o 
  -1   4   2     1295.42     1297.58      7.15 o 
   0   4   2     1544.57     1614.24      6.47 o 
   1   4   2       15.46       36.84      1.82 o 
   2   4   2     3830.35     3671.78     26.67 o 
   3   4   2      211.42      226.30      4.49 o 
   4   4   2     1403.46     1329.88     10.64 o 
   5   4   2      218.53      226.29      4.73 o 
   6   4   2      132.81      123.80      4.99 o 
   7   4   2      194.38      194.82      6.81 o 
   8   4   2      221.71      219.26      9.28 o 
   9   4   2        4.02       -1.61      5.35 o 
  10   4   2        0.16       -3.46      5.95 o 
 -10   5   2       28.25       24.12      6.46 o 
  -9   5   2       61.54       48.57      6.32 o 
  -8   5   2       16.64       19.64      5.08 o 
  -7   5   2       64.44       66.95      5.70 o 
  -6   5   2      285.42      297.48      4.73 o 
  -5   5   2      530.68      518.18      5.34 o 
  -4   5   2      823.54      828.42      7.55 o 
  -3   5   2      308.91      319.72      4.04 o 
  -2   5   2      672.80      709.93      6.94 o 
  -1   5   2     7482.03     7781.33     40.18 o 
   0   5   2     1217.61     1274.26      9.97 o 
   1   5   2     4934.45     5094.44     31.29 o 
   2   5   2       67.25       77.74      3.93 o 
   3   5   2     2316.84     2231.97     22.39 o 
   4   5   2       17.90       25.81      2.80 o 
   5   5   2     2298.74     2305.57     28.20 o 
   6   5   2       24.07       33.89      3.13 o 
   7   5   2      285.49      292.24      6.73 o 
   8   5   2      142.53      139.34      8.13 o 
   9   5   2      249.75      253.92     10.54 o 
  -9   6   2      300.26      284.45     12.52 o 
  -8   6   2      475.83      474.53     11.76 o 
  -7   6   2       87.06       88.49      6.51 o 
  -6   6   2        8.95        9.35      3.06 o 
  -5   6   2       74.71       98.09      4.02 o 
  -4   6   2        2.10        3.38      1.95 o 
  -3   6   2       27.59       24.40      2.39 o 
  -2   6   2       77.83      107.35      5.42 o 
  -1   6   2     1657.76     1930.73     10.72 o 
   0   6   2       91.32       82.67      3.98 o 
   1   6   2        1.77        4.86      2.38 o 
   2   6   2     2128.46     2126.13     25.54 o 
   3   6   2       94.03      100.92      4.63 o 
   4   6   2      115.90       93.72      4.28 o 
   5   6   2       38.02       41.32      3.52 o 
   6   6   2      164.93      181.16      5.24 o 
   7   6   2       11.28       11.35      3.44 o 
   8   6   2       29.26       28.23      5.68 o 
   9   6   2        3.68        8.05      5.73 o 
  -9   7   2        0.55       -3.72      5.12 o 
  -8   7   2        6.67        7.23      4.87 o 
  -7   7   2      730.27      748.56     13.47 o 
  -6   7   2        4.08        8.29      2.77 o 
  -5   7   2     1527.87     1476.77     16.02 o 
  -4   7   2      217.72      210.28      5.08 o 
  -3   7   2     1006.98      969.58      9.50 o 
  -2   7   2       14.41        7.60      2.49 o 
  -1   7   2     1846.39     1702.84     13.32 o 
   0   7   2      845.27      889.74     12.90 o 
   1   7   2      544.43      471.91      7.31 o 
   2   7   2      142.92      145.49      5.01 o 
   3   7   2     1112.30     1085.56     11.18 o 
   4   7   2        1.62        3.64      2.65 o 
   5   7   2      189.63      173.41      5.67 o 
   6   7   2        4.46        6.18      3.13 o 
   7   7   2      382.48      411.74      8.18 o 
   8   7   2       65.87       57.96      6.64 o 
   9   7   2      424.69      438.29     13.15 o 
  -9   8   2      145.08      143.18      9.29 o 
  -8   8   2      352.03      368.07     11.29 o 
  -7   8   2       30.97       38.45      5.62 o 
  -6   8   2      918.38      922.58     11.64 o 
  -5   8   2       53.79       54.60      3.71 o 
  -4   8   2        2.43        1.15      2.62 o 
  -3   8   2        1.15       10.33      3.00 o 
  -2   8   2       25.52       36.61      3.53 o 
  -1   8   2       13.91        6.70      2.75 o 
   0   8   2      292.80      260.54      6.17 o 
   1   8   2        1.29        2.62      2.72 o 
   2   8   2      189.59      186.45      5.82 o 
   3   8   2       10.33       11.01      3.28 o 
   4   8   2      482.06      472.41      8.12 o 
   5   8   2        0.27        3.21      2.97 o 
   6   8   2      407.72      411.65      7.99 o 
   7   8   2        5.67        4.40      3.51 o 
   8   8   2        9.54        9.20      5.43 o 
   9   8   2        0.70       -1.16      5.81 o 
  -8   9   2       46.16       39.41      6.26 o 
  -7   9   2       11.15       15.42      5.14 o 
  -6   9   2        2.85        1.75      4.27 o 
  -5   9   2        7.08        9.38      3.06 o 
  -4   9   2       36.96       41.98      3.63 o 
  -3   9   2      262.56      243.40      6.60 o 
  -2   9   2     1143.12     1192.54     14.03 o 
  -1   9   2       30.18       55.64      4.29 o 
   0   9   2      514.79      485.02      8.29 o 
   1   9   2      105.02      105.06      5.31 o 
   2   9   2       17.47       23.00      3.60 o 
   3   9   2       12.34       15.37      3.58 o 
   4   9   2       18.74       14.07      3.71 o 
   5   9   2      236.81      263.23      6.92 o 
   6   9   2      590.21      603.22      9.58 o 
   7   9   2      104.76      104.49      7.73 o 
   8   9   2      106.70      103.50      8.14 o 
  -8  10   2      109.57      106.19      8.23 o 
  -7  10   2       62.42       72.31      6.90 o 
  -6  10   2       51.63       54.65      6.18 o 
  -5  10   2       94.40       92.12      5.80 o 
  -4  10   2      110.04      104.09      5.55 o 
  -3  10   2      829.25      819.27     11.82 o 
  -2  10   2       10.48       10.96      3.41 o 
  -1  10   2     2005.00     1874.53     15.83 o 
   0  10   2        0.14       11.35      3.54 o 
   1  10   2        0.44       -0.64      3.16 o 
   2  10   2       10.70       11.31      3.48 o 
   3  10   2        4.54        9.43      3.68 o 
   4  10   2      147.59      144.49      6.57 o 
   5  10   2      118.04      129.76      5.84 o 
   6  10   2       25.39       30.14      4.16 o 
   7  10   2       51.88       41.03      6.27 o 
   8  10   2       90.95       94.79      8.24 o 
  -7  11   2       30.87       31.46      6.05 o 
  -6  11   2       74.80       75.00      7.01 o 
  -5  11   2       50.45       48.36      4.96 o 
  -4  11   2      415.30      386.73      9.00 o 
  -3  11   2     1702.54     1639.35     24.45 o 
  -2  11   2     1870.42     1699.03     26.45 o 
  -1  11   2        0.18        3.17      3.31 o 
   0  11   2      459.78      383.79      8.64 o 
   1  11   2       20.76       36.70      4.32 o 
   2  11   2       17.03       19.19      4.05 o 
   3  11   2       13.77       18.83      4.13 o 
   4  11   2        0.69        1.19      3.67 o 
   5  11   2      343.72      303.76      7.78 o 
   6  11   2      350.91      344.99      9.58 o 
   7  11   2      976.60     1035.12     18.27 o 
  -7  12   2       55.52       60.00      7.37 o 
  -6  12   2       40.17       41.91      6.47 o 
  -5  12   2        0.76        2.79      4.03 o 
  -4  12   2      120.51      127.40      8.58 o 
  -3  12   2       70.55       66.27      5.33 o 
  -2  12   2      676.58      681.50     11.34 o 
  -1  12   2      147.99      108.07      5.94 o 
   0  12   2       58.37       66.72      5.26 o 
   1  12   2       22.87       19.72      4.09 o 
   2  12   2      138.96      132.51      6.59 o 
   3  12   2       11.31       13.33      4.12 o 
   4  12   2       13.73       17.16      4.48 o 
   5  12   2        1.49        6.32      3.83 o 
   6  12   2      515.99      534.57     11.76 o 
   7  12   2       82.53       82.22      8.09 o 
  -6  13   2        3.98        4.00      5.49 o 
  -5  13   2        2.15        5.83      5.26 o 
  -4  13   2      109.17      100.63      7.67 o 
  -3  13   2       30.96       46.79      5.16 o 
  -2  13   2       62.46       52.58      5.28 o 
  -1  13   2        4.72       15.89      4.18 o 
   0  13   2        0.02        3.12      3.87 o 
   1  13   2        2.15       14.51      4.45 o 
   2  13   2       60.65       61.90      5.61 o 
   3  13   2        0.45       15.63      4.48 o 
   4  13   2      112.82      116.83      7.13 o 
   5  13   2       17.83       25.34      5.13 o 
   6  13   2       83.27       66.54      7.54 o 
  -5  14   2       10.65       22.15      6.19 o 
  -4  14   2      216.98      225.11     10.84 o 
  -3  14   2       10.74        9.91      5.04 o 
  -2  14   2      154.97      156.95      7.37 o 
  -1  14   2       54.17       58.48      5.75 o 
   0  14   2      599.33      610.88     11.91 o 
   1  14   2       15.47       14.33      4.55 o 
   2  14   2        0.06        0.13      4.32 o 
   3  14   2       23.65       26.31      5.17 o 
   4  14   2       87.80      101.14      7.06 o 
   5  14   2      135.38      129.50      7.81 o 
  -4  15   2       46.44       65.45      9.26 o 
  -3  15   2      194.31      216.85     10.38 o 
  -2  15   2      117.39      132.28      7.51 o 
  -1  15   2      287.70      280.87      9.34 o 
   0  15   2        0.83        4.56      4.49 o 
   1  15   2      104.34       92.95      6.95 o 
   2  15   2       74.51       83.85      6.67 o 
   3  15   2       18.05       16.60      5.13 o 
   4  15   2       52.68       62.40     11.51 o 
  -2  16   2        0.55        3.84      5.46 o 
  -1  16   2       62.66       75.45      6.83 o 
   0  16   2        9.12       14.88      5.17 o 
   1  16   2        0.26        1.23      4.87 o 
   2  16   2      227.44      255.24      9.90 o 
 -10   1   3       92.83       95.57      8.78 o 
  -9   1   3       91.50       89.43      6.82 o 
  -8   1   3      265.22      269.37      9.31 o 
  -7   1   3       71.17       76.40      5.04 o 
  -6   1   3     1417.35     1507.21     11.64 o 
  -5   1   3      622.46      671.70      5.60 o 
  -4   1   3     2504.88     2608.91     21.71 o 
  -3   1   3      108.18      117.93      1.88 o 
  -2   1   3      571.94      563.87      4.68 o 
  -1   1   3       38.32       46.62      2.25 o 
   0   1   3     2707.37     2530.48      5.44 o 
   1   1   3     7334.57     7590.15     49.96 o 
   2   1   3     5180.61     5559.70     32.99 o 
   3   1   3       44.97       55.93      2.10 o 
   4   1   3        0.22       25.76      3.03 o 
   5   1   3      794.84      918.52      8.63 o 
   6   1   3       36.38       26.91      3.37 o 
   7   1   3      170.33      147.65      6.15 o 
   8   1   3       15.36       12.75      6.55 o 
   9   1   3      109.80      104.99      9.77 o 
  10   1   3      194.06      221.61     13.11 o 
 -10   2   3      101.43       97.99      7.83 o 
  -9   2   3      332.46      337.33     10.21 o 
  -8   2   3       62.94       68.84      5.80 o 
  -7   2   3       58.08       65.24      6.72 o 
  -6   2   3     1790.88     1935.80     11.15 o 
  -5   2   3      469.14      452.05      5.29 o 
  -4   2   3      353.04      350.69      5.17 o 
  -3   2   3       21.68       57.60      2.14 o 
  -2   2   3        7.86        8.10      1.14 o 
  -1   2   3     2246.93     2239.33     11.75 o 
   0   2   3       48.55       87.98      2.19 o 
   1   2   3       83.45      133.15      2.56 o 
   2   2   3      145.98      171.54      2.64 o 
   3   2   3     4094.72     4116.23     24.62 o 
   4   2   3      808.64      859.21      7.69 o 
   5   2   3     1337.61     1376.64     10.47 o 
   6   2   3        0.09       -0.32      2.78 o 
   7   2   3       83.17       85.08      4.74 o 
   8   2   3        7.42        2.40      5.48 o 
   9   2   3       77.44       83.41      9.30 o 
  10   2   3        0.29        2.41      7.32 o 
 -10   3   3       17.41        8.72      5.93 o 
  -9   3   3        4.79       -0.27      4.90 o 
  -8   3   3        1.27       -3.52      4.23 o 
  -7   3   3       73.11       89.98      8.58 o 
  -6   3   3       71.41       64.10      3.57 o 
  -5   3   3       16.24       21.41      2.30 o 
  -4   3   3      613.34      542.50     33.60 o 
  -3   3   3      282.16      342.42      4.87 o 
  -2   3   3      145.02      200.43      2.30 o 
  -1   3   3      112.79      129.91      2.19 o 
   0   3   3      899.95      892.56      5.94 o 
   1   3   3        2.11        4.22      1.41 o 
   2   3   3        3.18        5.99      1.69 o 
   3   3   3       43.19       37.61      2.52 o 
   4   3   3       78.05       98.18      3.49 o 
   5   3   3      404.27      433.25      6.57 o 
   6   3   3       52.84       56.75      3.88 o 
   7   3   3       15.69       15.09      3.28 o 
   8   3   3        7.60        3.92      5.03 o 
   9   3   3       84.61       77.29      7.35 o 
  10   3   3       18.85        8.79      9.21 o 
 -10   4   3      753.22      751.91     15.27 o 
  -9   4   3      369.55      357.77     10.80 o 
  -8   4   3       24.32       20.26      5.40 o 
  -7   4   3       18.54       18.91      4.35 o 
  -6   4   3      141.22      151.46      4.86 o 
  -5   4   3        4.99       11.34      1.56 o 
  -4   4   3      617.16      678.26      5.63 o 
  -3   4   3     2172.62     2279.12     16.34 o 
  -2   4   3     3232.24     3461.87     24.65 o 
  -1   4   3        0.76        4.34      1.28 o 
   0   4   3      562.07      563.48      4.26 o 
   1   4   3      700.24      702.35      8.24 o 
   2   4   3     1852.45     1917.06     25.26 o 
   3   4   3      801.47      854.42     10.55 o 
   4   4   3       47.33       40.95      2.95 o 
   5   4   3      496.17      531.69      6.76 o 
   6   4   3      154.75      155.82      5.34 o 
   7   4   3       36.09       37.50      3.84 o 
   8   4   3       62.37       51.60      6.24 o 
   9   4   3       46.20       37.73      6.60 o 
  10   4   3       11.33       20.10      8.25 o 
 -10   5   3       10.08        2.36      5.74 o 
  -9   5   3       21.15       26.06      5.77 o 
  -8   5   3      422.45      411.18     10.79 o 
  -7   5   3       57.40       55.34      5.31 o 
  -6   5   3      699.38      669.60      9.34 o 
  -5   5   3       10.83       17.95      1.93 o 
  -4   5   3      295.35      234.39      3.58 o 
  -3   5   3        8.35       11.98      1.49 o 
  -2   5   3     5521.29     6015.94     31.31 o 
  -1   5   3       10.96        9.85      1.62 o 
   0   5   3       21.67       38.00      2.25 o 
   1   5   3      161.41      193.31      4.81 o 
   2   5   3      177.62      164.71      4.92 o 
   3   5   3      688.70      673.54      8.32 o 
   4   5   3       87.93       86.10      4.17 o 
   5   5   3      349.38      387.07      6.74 o 
   6   5   3      410.31      416.07      6.73 o 
   7   5   3       17.19       19.38      3.54 o 
   8   5   3      322.09      338.20     10.67 o 
   9   5   3      204.29      197.58     10.20 o 
  -9   6   3       27.81       31.67      6.49 o 
  -8   6   3      419.48      455.98     12.13 o 
  -7   6   3     2097.87     2075.02     37.22 o 
  -6   6   3     1151.23     1132.82     10.78 o 
  -5   6   3       57.19       54.12      3.29 o 
  -4   6   3       24.43       27.52      2.30 o 
  -3   6   3      821.57      778.85      8.47 o 
  -2   6   3      144.43      123.31      4.36 o 
  -1   6   3     1138.91     1090.87      8.35 o 
   0   6   3      391.84      367.51      6.16 o 
   1   6   3       29.07       50.93      3.40 o 
   2   6   3       18.89       18.96      2.94 o 
   3   6   3     1831.57     1773.94     15.65 o 
   4   6   3      661.53      645.49      8.22 o 
   5   6   3       84.38       65.51      4.07 o 
   6   6   3       25.93       28.49      3.21 o 
   7   6   3       80.38       78.56      4.82 o 
   8   6   3       60.04       53.86      6.43 o 
   9   6   3        1.60       -0.41      5.47 o 
  -9   7   3      477.35      447.31     12.36 o 
  -8   7   3        0.70        1.02      4.85 o 
  -7   7   3      910.71      927.92     14.50 o 
  -6   7   3      281.95      286.14      8.61 o 
  -5   7   3      769.80      771.04      7.80 o 
  -4   7   3      168.61      173.55      4.66 o 
  -3   7   3      579.53      545.09      7.93 o 
  -2   7   3       44.17       61.88      3.78 o 
  -1   7   3      185.13      215.50      5.31 o 
   0   7   3        2.92       34.82      3.27 o 
   1   7   3      170.16      203.00      5.51 o 
   2   7   3     2511.15     2569.17     16.36 o 
   3   7   3       45.57       48.28      3.91 o 
   4   7   3       71.74      107.34      4.83 o 
   5   7   3       69.76       63.80      4.16 o 
   6   7   3      398.39      391.84      7.73 o 
   7   7   3       79.87       78.06      4.47 o 
   8   7   3       90.05       75.94      7.16 o 
   9   7   3        2.90       -2.55      6.20 o 
  -9   8   3      462.66      471.10     12.93 o 
  -8   8   3       74.05       77.58      7.01 o 
  -7   8   3        1.47        6.44      4.58 o 
  -6   8   3     1042.85      977.55     14.64 o 
  -5   8   3       10.54       17.05      2.92 o 
  -4   8   3      198.81      182.45      5.16 o 
  -3   8   3       37.58       34.23      3.50 o 
  -2   8   3     1060.99      968.17     14.94 o 
  -1   8   3     1156.09     1084.05     12.47 o 
   0   8   3       64.65       64.25      4.03 o 
   1   8   3      676.96      620.37      8.89 o 
   2   8   3        7.07        3.63      3.06 o 
   3   8   3      963.32      925.01     11.36 o 
   4   8   3       25.17       26.11      3.48 o 
   5   8   3      492.66      489.51      8.24 o 
   6   8   3      218.83      232.63      6.73 o 
   7   8   3      407.02      413.85      8.71 o 
   8   8   3       43.20       39.74      6.54 o 
   9   8   3      103.79      113.81      8.93 o 
  -8   9   3       42.81       49.99      6.49 o 
  -7   9   3        0.26        0.01      4.68 o 
  -6   9   3      270.47      261.49      9.18 o 
  -5   9   3       76.49       76.53      5.07 o 
  -4   9   3      807.65      758.22      9.05 o 
  -3   9   3       81.89       66.54      4.43 o 
  -2   9   3     1579.51     1440.46     20.36 o 
  -1   9   3     1456.04     1430.29     13.19 o 
   0   9   3     4221.86     3904.17     31.32 o 
   1   9   3      568.41      564.51      9.19 o 
   2   9   3      448.75      431.37      8.33 o 
   3   9   3      129.64      118.28      6.02 o 
   4   9   3      358.70      352.34      8.37 o 
   5   9   3       22.18       24.11      3.72 o 
   6   9   3      307.37      316.55      7.69 o 
   7   9   3      185.67      198.76      7.13 o 
   8   9   3      403.79      416.43     12.81 o 
  -8  10   3        1.51        0.71      5.21 o 
  -7  10   3       36.79       40.09      6.03 o 
  -6  10   3       21.75       26.80      5.20 o 
  -5  10   3      375.80      365.54      8.66 o 
  -4  10   3       23.69       22.54      3.66 o 
  -3  10   3      121.50      123.57      5.78 o 
  -2  10   3      620.53      579.46     11.44 o 
  -1  10   3     1033.82      954.37     14.10 o 
   0  10   3       77.64       64.75      4.77 o 
   1  10   3     1119.81     1122.13     19.87 o 
   2  10   3      127.67      116.50      5.75 o 
   3  10   3       77.12       71.50      5.16 o 
   4  10   3        1.72        1.09      3.57 o 
   5  10   3      535.44      518.61      9.18 o 
   6  10   3      938.05      920.76     12.69 o 
   7  10   3      287.93      295.85     11.24 o 
   8  10   3       81.46       79.57      7.95 o 
  -7  11   3       45.27       40.49      6.46 o 
  -6  11   3        4.22        1.89      4.74 o 
  -5  11   3       11.45       10.47      4.84 o 
  -4  11   3      203.82      192.59      6.97 o 
  -3  11   3      159.99      165.98      6.70 o 
  -2  11   3       57.72       87.52      5.39 o 
  -1  11   3      142.76      153.73      6.64 o 
   0  11   3       48.37       60.73      4.90 o 
   1  11   3        2.28        6.12      3.56 o 
   2  11   3       41.75       45.20      4.57 o 
   3  11   3       10.55       14.76      4.05 o 
   4  11   3       63.66       63.05      5.37 o 
   5  11   3       93.26       93.23      5.48 o 
   6  11   3       31.36       34.87      5.10 o 
   7  11   3        9.89        8.33      5.87 o 
  -7  12   3       88.22       93.69      8.12 o 
  -6  12   3       26.65       37.20      6.12 o 
  -5  12   3      208.70      212.10      9.41 o 
  -4  12   3        0.45        1.02      4.35 o 
  -3  12   3        9.44        4.14      3.69 o 
  -2  12   3        0.02       -1.43      3.47 o 
  -1  12   3      492.75      441.86     11.04 o 
   0  12   3        6.13        3.31      3.61 o 
   1  12   3      247.75      208.87      7.51 o 
   2  12   3      292.34      281.26      8.44 o 
   3  12   3       40.71       40.74      5.01 o 
   4  12   3        0.09        4.27      4.18 o 
   5  12   3      548.10      514.63     10.00 o 
   6  12   3      361.30      346.96     10.22 o 
   7  12   3       38.26       43.41      7.01 o 
  -6  13   3       56.20       45.64      6.95 o 
  -5  13   3       94.39      100.34      7.95 o 
  -4  13   3       94.45      100.62      7.43 o 
  -3  13   3       80.70       90.11      6.03 o 
  -2  13   3      598.06      562.87     13.30 o 
  -1  13   3      537.95      455.25     10.12 o 
   0  13   3     1344.63     1290.67     18.53 o 
   1  13   3      232.49      219.13      8.03 o 
   2  13   3      561.91      585.47     11.67 o 
   3  13   3       26.42       30.70      4.79 o 
   4  13   3      989.08      983.53     14.99 o 
   5  13   3      105.32      110.46      6.39 o 
   6  13   3      284.82      294.10      9.97 o 
  -5  14   3      374.17      387.96     12.83 o 
  -4  14   3       61.65       69.32      8.83 o 
  -3  14   3      194.06      228.92     10.03 o 
  -2  14   3       22.82       21.11      4.67 o 
  -1  14   3      202.97      190.01      7.74 o 
   0  14   3       52.73       54.43      5.61 o 
   1  14   3      408.24      423.81     10.36 o 
   2  14   3      136.48      140.69      7.57 o 
   3  14   3      124.50      124.56      7.47 o 
   4  14   3       51.30       63.97      6.37 o 
   5  14   3      123.39      143.25      8.20 o 
  -4  15   3       16.30       24.34      7.77 o 
  -3  15   3      179.09      194.81      9.86 o 
  -2  15   3       26.03       31.34      6.09 o 
  -1  15   3      161.74      160.54      8.14 o 
   0  15   3      150.28      171.29      8.17 o 
   1  15   3       58.08       57.23      6.02 o 
   2  15   3        0.30        1.51      4.63 o 
   3  15   3       14.14       14.89      5.26 o 
   4  15   3       16.97       19.63      5.46 o 
  -2  16   3        9.90       13.53      5.75 o 
  -1  16   3      169.14      188.34      8.96 o 
   0  16   3      138.85      162.99      8.41 o 
   1  16   3      504.72      563.17     12.99 o 
   2  16   3        0.13        4.98      5.07 o 
 -10   0   4      109.84      108.94     13.21 o 
  -9   0   4      524.15      525.21     21.69 o 
  -8   0   4      231.75      243.55     10.49 o 
  -7   0   4      101.90       94.59      7.42 o 
  -6   0   4      418.42      388.91      6.61 o 
  -5   0   4     1733.50     1765.01     10.77 o 
  -4   0   4      210.52      163.78      3.18 o 
  -3   0   4      101.01      180.32      9.94 o 
  -2   0   4     1363.24     1434.08     18.54 o 
  -1   0   4     1989.12     1894.47     10.05 o 
   0   0   4     5598.97     6079.86     13.64 o 
   1   0   4        3.62        3.40      1.73 o 
   2   0   4      977.69      851.89      9.78 o 
   3   0   4      660.88      678.21      7.69 o 
   4   0   4    21889.27    23575.52    396.27 o 
   5   0   4     3045.10     3208.75     70.59 o 
   6   0   4     3758.07     3966.17     44.05 o 
   7   0   4      135.40      139.10      9.09 o 
   8   0   4      307.48      334.17     11.79 o 
   9   0   4       57.72       38.41     11.63 o 
  10   0   4      300.14      298.11     20.84 o 
 -10   1   4        1.14       -5.35      5.35 o 
  -9   1   4       11.51        8.86      4.99 o 
  -8   1   4      117.12      114.07      6.60 o 
  -7   1   4      525.99      498.57     10.51 o 
  -6   1   4      117.25      106.19      3.55 o 
  -5   1   4      421.33      445.21      4.38 o 
  -4   1   4     1147.32     1303.96     10.87 o 
  -3   1   4     7779.06     8062.87     69.90 o 
  -2   1   4      530.53      520.71     10.34 o 
  -1   1   4        7.61       16.65      2.02 o 
   0   1   4      900.49      833.50      3.41 o 
   1   1   4      349.18      367.13      3.23 o 
   2   1   4      181.02      210.40      2.68 o 
   3   1   4      346.50      332.72      3.80 o 
   4   1   4     9791.33    10453.82     76.92 o 
   5   1   4      582.28      651.20     10.56 o 
   6   1   4      284.08      304.96      7.43 o 
   7   1   4      111.04      119.93      6.34 o 
   8   1   4        1.97        2.25      3.69 o 
   9   1   4       31.22       31.13      7.70 o 
  10   1   4        1.65       -4.41      7.50 o 
 -10   2   4       47.82       34.72      6.39 o 
  -9   2   4       20.06       16.24      5.22 o 
  -8   2   4        1.19        0.39      4.13 o 
  -7   2   4      376.45      368.91      8.31 o 
  -6   2   4        2.56        3.50      2.54 o 
  -5   2   4      101.43      118.64      3.65 o 
  -4   2   4      383.44      412.64      3.88 o 
  -3   2   4      167.64      167.06      3.53 o 
  -2   2   4     1535.37     1476.14     12.17 o 
  -1   2   4       94.12       87.81      2.33 o 
   0   2   4     3833.96     3677.08     10.36 o 
   1   2   4     1530.64     1494.77      8.17 o 
   2   2   4      599.11      680.42      7.67 o 
   3   2   4      350.04      403.09      8.67 o 
   4   2   4     1203.76     1261.58      9.38 o 
   5   2   4        3.04        3.61      2.61 o 
   6   2   4       11.80       15.13      3.28 o 
   7   2   4      195.20      191.02      6.08 o 
   8   2   4        0.03        0.51      3.67 o 
   9   2   4        1.12       -4.31      6.38 o 
  10   2   4       32.79       22.91      8.18 o 
 -10   3   4     1378.06     1419.05     28.31 o 
  -9   3   4      331.82      337.40     12.68 o 
  -8   3   4      182.99      187.44      7.98 o 
  -7   3   4       33.58       34.95      5.85 o 
  -6   3   4        7.38        9.93      2.41 o 
  -5   3   4       72.96       64.05      3.11 o 
  -4   3   4       50.74       52.15      2.63 o 
  -3   3   4      684.18      692.03      7.19 o 
  -2   3   4       34.07       19.98      1.31 o 
  -1   3   4        8.09       12.94      1.22 o 
   0   3   4      978.38     1050.85      5.16 o 
   1   3   4      263.45      244.04      3.33 o 
   2   3   4      162.46      156.53      4.54 o 
   3   3   4      589.83      644.39     13.18 o 
   4   3   4      592.47      587.18      6.37 o 
   5   3   4       11.23       22.13      3.02 o 
   6   3   4        0.13        0.70      2.87 o 
   7   3   4       54.78       49.25      4.10 o 
   8   3   4      106.70      113.92      6.61 o 
   9   3   4      167.87      167.46     12.01 o 
  10   3   4       24.45       12.44      7.83 o 
 -10   4   4      375.49      388.07     14.38 o 
  -9   4   4      253.79      271.60      9.92 o 
  -8   4   4      608.58      622.50     11.69 o 
  -7   4   4       29.00       26.75      4.39 o 
  -6   4   4      218.41      210.50      5.06 o 
  -5   4   4      101.34      112.83      3.81 o 
  -4   4   4     1060.33      971.24     67.25 o 
  -3   4   4     1057.68     1181.71      7.79 o 
  -1   4   4      730.98      779.92      4.63 o 
   0   4   4     1535.24     1474.53      6.59 o 
   1   4   4     1850.42     1771.11     19.22 o 
   2   4   4      535.20      529.50     11.35 o 
   3   4   4      136.25      119.31      4.03 o 
   4   4   4     2122.50     2080.85     19.86 o 
   5   4   4      185.57      172.97      4.84 o 
   6   4   4      450.03      422.82      7.46 o 
   7   4   4      268.71      267.12      6.82 o 
   8   4   4       20.11       20.77      4.58 o 
   9   4   4       46.97       30.60      6.58 o 
 -10   5   4       10.33        6.29      5.66 o 
  -9   5   4      166.39      165.21      8.95 o 
  -8   5   4        0.26       -1.04      4.43 o 
  -7   5   4      137.70      143.88      7.11 o 
  -6   5   4        3.47        5.40      3.70 o 
  -5   5   4      231.36      219.15      4.98 o 
  -4   5   4      116.66      130.54      4.82 o 
  -3   5   4      565.64      596.52      7.83 o 
  -2   5   4     1359.68     1374.38      8.82 o 
  -1   5   4       47.84       81.51      2.99 o 
   0   5   4     1152.11     1182.72      9.55 o 
   1   5   4     3141.15     3127.50     25.62 o 
   2   5   4     1597.29     1673.26     23.25 o 
   3   5   4     1660.42     1772.03     30.01 o 
   4   5   4       22.08       22.76      2.95 o 
   5   5   4      785.24      773.47      9.09 o 
   6   5   4       68.58       69.77      3.89 o 
   7   5   4      785.83      765.01     10.18 o 
   8   5   4        3.00        3.31      5.12 o 
   9   5   4      190.95      181.77     10.13 o 
  -9   6   4       50.09       47.45      6.32 o 
  -8   6   4        0.26        0.89      4.44 o 
  -7   6   4      264.86      267.98      8.85 o 
  -6   6   4      931.85      911.46     22.06 o 
  -5   6   4      192.51      194.80      4.70 o 
  -4   6   4       54.11       46.96      2.90 o 
  -3   6   4      450.47      529.89      5.48 o 
  -2   6   4        4.56       13.65      2.13 o 
  -1   6   4       46.61       37.32      2.62 o 
   0   6   4        0.19        6.04      2.46 o 
   1   6   4     1556.73     1743.80     12.54 o 
   2   6   4      124.47      108.07      4.60 o 
   3   6   4        7.90       11.39      2.99 o 
   4   6   4      562.49      536.20      7.69 o 
   5   6   4       12.55       11.56      3.12 o 
   6   6   4      129.27      120.50      4.86 o 
   7   6   4        1.39       -2.45      3.34 o 
   8   6   4      121.93       92.32      8.13 o 
   9   6   4        8.30        1.18      5.71 o 
  -9   7   4       40.99       44.23      6.44 o 
  -8   7   4      117.40      118.11      7.54 o 
  -7   7   4       50.01       45.68      5.54 o 
  -6   7   4        0.79        8.99      4.16 o 
  -5   7   4     1091.69     1090.09     10.94 o 
  -4   7   4       93.62      100.17      4.00 o 
  -3   7   4     1968.45     1894.30     18.22 o 
  -2   7   4      282.54      287.71      5.89 o 
  -1   7   4     1138.97     1134.58     10.36 o 
   0   7   4        8.49        5.16      2.58 o 
   1   7   4     2273.68     2226.46     21.98 o 
   2   7   4      681.01      644.00      8.99 o 
   3   7   4      183.96      166.60      5.95 o 
   4   7   4      211.34      209.38      5.87 o 
   5   7   4      698.84      705.13     10.08 o 
   6   7   4       15.69       17.62      3.53 o 
   7   7   4       63.36       66.93      4.39 o 
   8   7   4        2.09       -5.05      5.05 o 
   9   7   4      180.95      198.67     15.75 o 
  -9   8   4       80.36       89.00      7.73 o 
  -8   8   4       54.03       58.19      6.43 o 
  -7   8   4      185.70      181.27      8.35 o 
  -6   8   4      575.97      596.40     11.85 o 
  -5   8   4      367.46      397.53      7.81 o 
  -4   8   4     1217.78     1193.81      9.95 o 
  -3   8   4      121.57      122.75      4.98 o 
  -2   8   4        0.90       -0.82      2.58 o 
  -1   8   4        5.22       17.09      3.10 o 
   0   8   4        5.45        8.49      2.98 o 
   1   8   4       45.86       46.59      3.87 o 
   2   8   4       47.70       44.55      4.03 o 
   3   8   4       26.71       27.34      3.95 o 
   4   8   4      164.23      156.76      5.54 o 
   5   8   4       41.55       43.22      4.01 o 
   6   8   4      180.03      183.08      6.54 o 
   7   8   4        2.13        0.74      3.25 o 
   8   8   4      374.28      391.03     12.26 o 
  -8   9   4       37.10       29.75      5.96 o 
  -7   9   4       26.44       15.76      5.11 o 
  -6   9   4      278.96      252.21      9.11 o 
  -5   9   4        8.24        9.70      3.42 o 
  -4   9   4       11.27       17.76      2.98 o 
  -3   9   4        5.97       13.89      3.26 o 
  -2   9   4        4.74        8.73      3.16 o 
  -1   9   4       25.83       37.02      3.84 o 
   0   9   4      796.13      883.66     12.87 o 
   1   9   4      489.44      471.83      8.77 o 
   2   9   4      322.61      325.39      7.84 o 
   3   9   4      117.20      128.44      5.90 o 
   4   9   4       17.32       22.06      4.11 o 
   5   9   4        1.78        4.28      3.33 o 
   6   9   4        2.33        6.64      3.53 o 
   7   9   4      140.05      139.78      6.56 o 
   8   9   4      235.55      232.48     10.43 o 
  -8  10   4      401.94      389.78     12.29 o 
  -7  10   4      336.09      318.43     10.65 o 
  -6  10   4      155.70      141.50      8.16 o 
  -5  10   4       93.59      100.08      8.54 o 
  -4  10   4       60.42       55.94      4.65 o 
  -3  10   4       87.83       81.19      5.02 o 
  -2  10   4       63.67       57.17      4.46 o 
  -1  10   4     1648.49     1520.19     14.35 o 
   0  10   4        6.36       17.54      3.78 o 
   1  10   4     1572.38     1511.81     15.01 o 
   2  10   4      270.50      238.84      7.32 o 
   3  10   4       37.77       34.36      4.79 o 
   4  10   4        0.05       -2.50      3.58 o 
   5  10   4        0.08        0.46      3.42 o 
   6  10   4       76.63       67.34      5.10 o 
   7  10   4       11.01       15.51      4.81 o 
  -7  11   4        7.29        8.93      5.23 o 
  -6  11   4       80.65       73.32      6.83 o 
  -5  11   4       18.99       14.15      5.03 o 
  -4  11   4      150.02      141.90      6.66 o 
  -3  11   4      111.20       99.25      5.68 o 
  -2  11   4      561.74      500.10      9.33 o 
  -1  11   4      636.78      603.55     10.55 o 
   0  11   4     2052.34     1866.37     20.77 o 
   1  11   4      361.54      352.22      8.45 o 
   2  11   4      347.17      300.03      8.35 o 
   3  11   4       23.32       30.79      4.58 o 
   4  11   4       13.96       14.08      4.42 o 
   5  11   4        0.49        4.48      3.60 o 
   6  11   4       36.66       37.59      4.79 o 
   7  11   4      144.13      137.79      9.24 o 
  -7  12   4       16.36        6.73      5.70 o 
  -6  12   4      220.22      231.28     10.36 o 
  -5  12   4       35.77       36.00      5.98 o 
  -4  12   4      112.10      119.56      7.57 o 
  -3  12   4       10.32        9.72      3.90 o 
  -2  12   4       26.24       44.29      4.72 o 
  -1  12   4      198.67      187.02      7.19 o 
   0  12   4      279.59      277.03      8.34 o 
   1  12   4       97.59       74.02      7.49 o 
   2  12   4      256.07      250.96      8.23 o 
   3  12   4       38.08       32.96      4.81 o 
   4  12   4        9.55        9.63      4.41 o 
   5  12   4        1.14        2.88      3.84 o 
   6  12   4       45.57       48.64      5.79 o 
  -6  13   4        8.86       13.38      5.72 o 
  -5  13   4      180.47      205.04     10.09 o 
  -4  13   4      130.79      129.96     12.18 o 
  -3  13   4        6.47       10.35      4.73 o 
  -2  13   4       75.77       80.19      5.77 o 
  -1  13   4       46.54       65.96      5.47 o 
   0  13   4       10.17       10.36      4.12 o 
   1  13   4       10.47       17.54      4.54 o 
   2  13   4       24.69       19.79      4.73 o 
   3  13   4        0.89        9.47      4.34 o 
   4  13   4       73.75       84.06      6.51 o 
   5  13   4        0.04        9.35      4.22 o 
   6  13   4       41.58       49.24      6.15 o 
  -5  14   4      200.54      213.04     10.49 o 
  -4  14   4     1038.58     1090.90     56.17 o 
  -3  14   4       61.04       73.11      6.98 o 
  -2  14   4      372.27      382.86     11.63 o 
  -1  14   4       74.08       72.34      6.01 o 
   0  14   4       58.27       65.42      5.93 o 
   1  14   4       15.80       18.26      4.85 o 
   2  14   4      479.18      480.25     11.44 o 
   3  14   4        0.48        3.18      4.41 o 
   4  14   4       42.30       48.93      6.02 o 
   5  14   4       12.20       10.07      4.93 o 
  -4  15   4      240.43      263.84     13.75 o 
  -3  15   4      266.53      258.34     13.76 o 
  -2  15   4       99.74      121.60      8.50 o 
  -1  15   4      287.48      327.48     10.08 o 
   0  15   4      136.50      147.44      7.95 o 
   1  15   4      172.95      163.86      8.21 o 
   2  15   4       11.20       18.91      5.39 o 
   3  15   4      129.48      113.46      7.74 o 
  -1  16   4       47.21       56.57      7.21 o 
   0  16   4       28.08       35.59      5.81 o 
   1  16   4       50.46       63.66      6.58 o 
 -10   1   5       26.07       16.43      5.64 o 
  -9   1   5      524.84      530.04     17.76 o 
  -8   1   5      144.25      145.23      6.94 o 
  -7   1   5      639.99      619.72      8.80 o 
  -6   1   5      446.22      441.44      5.01 o 
  -5   1   5       55.55       48.43      2.18 o 
  -4   1   5     1268.03     1337.39      7.09 o 
  -3   1   5     2541.52     2688.47     38.84 o 
  -2   1   5     2308.19     2602.63     26.29 o 
  -1   1   5      154.36      156.23      2.12 o 
   0   1   5      341.59      325.19      3.43 o 
   1   1   5       15.97       21.87      1.55 o 
   2   1   5     1264.14     1179.95      8.37 o 
   3   1   5     1826.69     1951.87     12.45 o 
   4   1   5     1546.05     1731.77     20.05 o 
   5   1   5       77.41       78.98      4.85 o 
   6   1   5       78.02      100.48      5.65 o 
   7   1   5      161.62      149.89      6.77 o 
   8   1   5       19.87       29.08      4.66 o 
   9   1   5       44.87       33.79      8.21 o 
 -10   2   5       37.92       24.92      5.98 o 
  -9   2   5      129.48      120.46      7.44 o 
  -8   2   5      223.26      225.80      7.97 o 
  -7   2   5      471.31      461.17      8.73 o 
  -6   2   5      147.81      158.25      5.85 o 
  -5   2   5       64.91       55.63      2.46 o 
  -4   2   5     3610.09     3825.66     34.29 o 
  -3   2   5      149.63      149.00      2.75 o 
  -2   2   5     1335.42     1434.74     17.12 o 
  -1   2   5      167.68      128.41      3.40 o 
   0   2   5        4.34        2.97      1.14 o 
   1   2   5     1597.98     1575.13      6.99 o 
   2   2   5      760.81      752.47      5.14 o 
   3   2   5      125.24      179.25      3.68 o 
   4   2   5      455.66      469.55      6.90 o 
   5   2   5     1533.36     1528.72     11.50 o 
   6   2   5      148.90      140.43      5.38 o 
   7   2   5      980.99     1003.65     12.88 o 
   8   2   5       12.08        9.64      4.09 o 
   9   2   5        3.10        4.00      6.94 o 
 -10   3   5       95.28      100.09      7.74 o 
  -9   3   5      106.49      105.44      7.15 o 
  -8   3   5      372.82      388.39      9.41 o 
  -7   3   5        0.68        4.40      3.59 o 
  -6   3   5       88.43       84.25      3.66 o 
  -5   3   5      159.45      163.53      6.15 o 
  -4   3   5      135.64      168.71      3.24 o 
  -3   3   5       19.47       32.41      1.83 o 
  -2   3   5     1357.44     1422.37     11.35 o 
  -1   3   5     1394.64     1588.30      7.13 o 
   0   3   5      200.64      174.94      2.85 o 
   1   3   5      353.50      367.31      5.50 o 
   2   3   5       95.20       91.39      3.18 o 
   3   3   5      119.22      129.44      3.94 o 
   4   3   5      382.89      358.06      5.65 o 
   5   3   5       57.71       55.82      3.78 o 
   6   3   5        6.81        3.53      3.15 o 
   7   3   5      125.98      122.72      5.72 o 
   8   3   5        3.47        2.83      4.06 o 
   9   3   5        0.47       -4.98      6.68 o 
 -10   4   5       31.88       23.98      6.08 o 
  -9   4   5       24.70       26.75      5.34 o 
  -8   4   5     1212.55     1174.74     15.01 o 
  -7   4   5      758.43      724.96     11.18 o 
  -6   4   5       88.81      103.66      7.49 o 
  -5   4   5       61.21       57.11      4.13 o 
  -4   4   5       93.65      119.56      3.46 o 
  -3   4   5        1.11        3.04      0.91 o 
  -2   4   5      245.63      279.24     19.34 o 
  -1   4   5     1591.64     1637.68      7.06 o 
   0   4   5     5291.47     5725.86     28.35 o 
   1   4   5      124.14      142.47      4.10 o 
   2   4   5      205.89      202.00      5.41 o 
   3   4   5      216.93      221.54      4.74 o 
   4   4   5      466.73      505.13     11.70 o 
   5   4   5      230.20      239.12      5.32 o 
   6   4   5        1.71        5.01      3.13 o 
   7   4   5      233.31      233.40      6.77 o 
   8   4   5       24.13       20.38      4.80 o 
   9   4   5       23.36       25.86      8.73 o 
  -9   5   5      227.24      237.60      9.44 o 
  -8   5   5       39.14       42.02      5.42 o 
  -7   5   5        3.45        9.85      5.59 o 
  -6   5   5      371.88      377.20     24.15 o 
  -5   5   5      412.10      392.91      5.88 o 
  -4   5   5      822.28      802.02      8.41 o 
  -3   5   5       51.79       83.21      2.88 o 
  -2   5   5      406.08      359.45      3.76 o 
  -1   5   5      134.59      151.72      3.46 o 
   0   5   5     2250.86     2433.04     11.91 o 
   1   5   5        7.13       14.38      2.58 o 
   2   5   5      216.76      201.87      5.45 o 
   3   5   5       15.67       20.79      2.64 o 
   4   5   5       10.28        8.52      2.71 o 
   5   5   5      557.94      547.13      7.35 o 
   6   5   5       45.88       46.08      3.68 o 
   7   5   5       99.33      102.35      5.47 o 
   8   5   5      352.52      362.30     11.95 o 
   9   5   5       18.11        9.94      7.83 o 
  -9   6   5       77.34       76.63      6.95 o 
  -8   6   5      213.85      199.04      8.38 o 
  -7   6   5       24.94       24.21      4.66 o 
  -6   6   5      960.34      965.35     12.88 o 
  -5   6   5     1394.57     1320.45     14.30 o 
  -4   6   5     1814.41     1758.53     10.01 o 
  -3   6   5      772.61      737.99      7.69 o 
  -2   6   5      166.79      133.60      3.76 o 
  -1   6   5      264.60      257.99      4.81 o 
   0   6   5      610.05      589.78      7.59 o 
   1   6   5     1248.22     1203.63     14.73 o 
   2   6   5      112.08      104.02      4.92 o 
   3   6   5        4.19        1.73      2.99 o 
   4   6   5      116.91      118.14      4.84 o 
   5   6   5      338.98      313.05      6.71 o 
   6   6   5      181.71      182.46      5.45 o 
   7   6   5      165.70      156.26      6.14 o 
   8   6   5       10.14       10.96      5.45 o 
   9   6   5       35.76       33.92      8.78 o 
  -9   7   5       65.28       59.87      6.80 o 
  -8   7   5      114.86      121.50      7.61 o 
  -7   7   5      251.70      227.33      8.32 o 
  -6   7   5      167.01      175.17      7.47 o 
  -5   7   5     2565.00     2539.83     23.98 o 
  -4   7   5      340.44      366.30      4.16 o 
  -3   7   5     1030.07      993.11      7.71 o 
  -2   7   5      296.49      304.42      5.96 o 
  -1   7   5      711.22      638.39      8.12 o 
   0   7   5        0.69       16.67      2.96 o 
   1   7   5       59.85       68.07      4.23 o 
   2   7   5        0.19       24.93      3.53 o 
   3   7   5      195.90      214.09      6.60 o 
   4   7   5     1197.09     1209.90     14.87 o 
   5   7   5       27.03       25.51      3.49 o 
   6   7   5        4.72        7.05      3.01 o 
   7   7   5       22.97       22.59      3.68 o 
   8   7   5      194.50      200.36     12.75 o 
  -9   8   5       70.08       73.28      7.27 o 
  -8   8   5      106.65      102.14      7.53 o 
  -7   8   5     1410.88     1362.71     30.76 o 
  -6   8   5       14.65        9.92      4.14 o 
  -5   8   5       71.70       59.98      5.33 o 
  -4   8   5     1898.80     1756.24     16.55 o 
  -3   8   5      138.25      139.66      5.07 o 
  -2   8   5      421.51      387.23      7.05 o 
  -1   8   5      240.58      230.47      6.26 o 
   0   8   5     1758.80     1603.11     14.83 o 
   1   8   5      107.90       95.75      5.19 o 
   2   8   5      521.09      506.51      8.84 o 
   3   8   5      105.33       89.16      5.48 o 
   4   8   5       15.21       16.40      3.31 o 
   5   8   5      364.52      359.07      7.61 o 
   6   8   5        2.89        2.76      3.40 o 
   7   8   5      151.11      162.88      6.13 o 
   8   8   5       51.12       51.25      9.15 o 
  -8   9   5       85.75       85.91      7.43 o 
  -7   9   5       13.81       11.11      4.95 o 
  -6   9   5      307.92      288.98      9.46 o 
  -5   9   5        0.54        5.58      4.17 o 
  -4   9   5       59.70       58.39      4.37 o 
  -3   9   5      228.87      227.38      6.14 o 
  -2   9   5      914.24      846.54     11.16 o 
  -1   9   5        0.27       -1.26      3.02 o 
   0   9   5     1786.31     1641.29     14.56 o 
   1   9   5     2256.74     2207.23     22.34 o 
   2   9   5     2502.38     2326.75     18.12 o 
   3   9   5      624.87      618.68     10.46 o 
   4   9   5      500.69      493.04      9.90 o 
   5   9   5      163.29      167.74      6.21 o 
   6   9   5      257.01      271.20      7.70 o 
   7   9   5       98.08       96.95      5.77 o 
   8   9   5        4.87        4.55      7.49 o 
  -8  10   5      360.73      342.49     11.52 o 
  -7  10   5       89.11       83.51      7.11 o 
  -6  10   5       15.43       20.53      5.06 o 
  -5  10   5       93.83       98.29      7.02 o 
  -4  10   5       16.29       19.15      3.75 o 
  -3  10   5      485.02      474.56      8.43 o 
  -2  10   5       26.85       33.11      3.93 o 
  -1  10   5      108.55      114.94      5.73 o 
   0  10   5      671.41      647.99     15.74 o 
   1  10   5      461.20      414.69      8.90 o 
   2  10   5       27.79       40.48      4.56 o 
   3  10   5      656.53      668.98     11.35 o 
   4  10   5       38.88       33.04      4.78 o 
   5  10   5       56.33       58.50      4.79 o 
   6  10   5       10.38        7.00      3.94 o 
   7  10   5      202.80      218.25      8.82 o 
  -7  11   5       84.58       77.47      7.35 o 
  -6  11   5        9.69        8.09      5.02 o 
  -5  11   5       38.15       32.70      5.57 o 
  -4  11   5        3.43        2.26      3.51 o 
  -3  11   5       19.43       21.23      3.84 o 
  -2  11   5      198.19      199.78      6.82 o 
  -1  11   5      182.90      173.28      6.82 o 
   0  11   5        3.15       10.22      3.66 o 
   1  11   5       84.27      102.30      5.99 o 
   2  11   5       20.78       26.39      4.43 o 
   3  11   5       17.38       21.33      4.46 o 
   4  11   5      117.61      117.75      6.73 o 
   5  11   5        8.52       10.04      3.84 o 
   6  11   5       30.24       24.01      4.53 o 
   7  11   5       29.42       30.58      6.60 o 
  -6  12   5        1.15        1.53      5.00 o 
  -5  12   5       74.48       63.86      6.76 o 
  -4  12   5       40.49       42.39      5.84 o 
  -3  12   5      340.31      334.81     10.10 o 
  -2  12   5        1.70        0.74      3.52 o 
  -1  12   5        2.27        3.33      3.66 o 
   0  12   5        2.97        6.16      3.93 o 
   1  12   5      383.87      356.71      9.11 o 
   2  12   5       23.49       22.16      4.63 o 
   3  12   5      117.29      115.16      6.93 o 
   4  12   5      166.10      165.87      7.89 o 
   5  12   5        5.48        7.04      4.00 o 
   6  12   5       27.58       21.40      5.14 o 
  -6  13   5        0.03        2.24      5.40 o 
  -5  13   5      329.91      355.95     12.08 o 
  -4  13   5       34.02       20.53      5.42 o 
  -3  13   5      381.28      394.41     11.83 o 
  -2  13   5       96.24      107.32      6.57 o 
  -1  13   5       79.89      107.43      6.41 o 
   0  13   5      477.99      472.49     10.54 o 
   1  13   5      860.16      774.07     13.05 o 
   2  13   5      797.37      790.07     13.38 o 
   3  13   5      311.63      322.89      9.61 o 
   4  13   5      165.64      181.15      8.14 o 
   5  13   5       36.88       35.22      4.93 o 
  -5  14   5      165.37      184.71     10.30 o 
  -4  14   5       88.06       89.65      8.02 o 
  -3  14   5      226.63      234.48     12.46 o 
  -2  14   5       83.99       88.80      7.41 o 
  -1  14   5      363.80      384.40     10.04 o 
   0  14   5       59.25       50.81      5.66 o 
   1  14   5      130.12      135.40      7.44 o 
   2  14   5       77.18       74.20      6.54 o 
   3  14   5      240.64      263.81      9.40 o 
   4  14   5      123.33      143.62      8.07 o 
  -3  15   5       39.21       64.61      9.09 o 
  -2  15   5        4.06        9.40      5.34 o 
  -1  15   5       80.50       84.56      7.64 o 
   0  15   5        4.69        9.06      4.76 o 
   1  15   5      219.95      235.59      9.32 o 
   2  15   5      189.10      211.07      9.10 o 
   3  15   5       78.35       84.42      7.09 o 
   0  16   5       75.75       83.25      8.06 o 
 -10   0   6      243.80      246.97     14.78 o 
  -9   0   6       75.86       69.59      9.15 o 
  -8   0   6      354.23      355.72     26.11 o 
  -7   0   6      882.10      884.03     25.15 o 
  -6   0   6      203.13      190.44      4.03 o 
  -5   0   6      687.66      628.87      8.90 o 
  -4   0   6      378.17      372.52     14.54 o 
  -3   0   6     2922.88     3306.59     33.33 o 
  -2   0   6     1690.29     1672.94     21.93 o 
  -1   0   6     2065.75     1786.00    121.42 o 
   0   0   6      617.79      644.40      4.58 o 
   1   0   6      607.09      629.45      6.96 o 
   2   0   6     1044.40     1064.13     13.28 o 
   3   0   6       44.86       35.89      3.19 o 
   4   0   6      979.35      936.69      9.91 o 
   5   0   6      400.93      389.16     19.69 o 
   6   0   6     2086.06     2211.60     25.52 o 
   7   0   6     1713.15     1739.66     24.09 o 
   8   0   6     2240.91     2236.62     92.22 o 
   9   0   6       15.96       13.33     11.03 o 
 -10   1   6      216.27      210.81      9.37 o 
  -9   1   6      203.99      209.08      8.24 o 
  -8   1   6       14.76       16.12      4.28 o 
  -7   1   6        0.30       -0.79      3.04 o 
  -6   1   6      281.98      283.97      3.99 o 
  -5   1   6      455.41      414.45     11.51 o 
  -4   1   6      209.58      208.54      4.02 o 
  -3   1   6      290.69      322.15     10.20 o 
  -2   1   6      857.39     1078.89      9.72 o 
  -1   1   6     9191.29     9436.00    180.36 o 
   0   1   6      129.60      120.00      2.09 o 
   1   1   6       16.94       13.49      1.98 o 
   2   1   6      260.28      248.64      4.90 o 
   3   1   6      528.02      542.50      6.39 o 
   4   1   6       77.49       68.69      3.15 o 
   5   1   6       32.99       31.07      4.05 o 
   6   1   6     4152.95     4257.00     24.61 o 
   7   1   6       21.96       15.94      4.33 o 
   8   1   6        5.06       -4.17      4.17 o 
   9   1   6      160.25      161.11     12.38 o 
 -10   2   6       86.50       70.18      6.75 o 
  -9   2   6        7.59        8.47      4.65 o 
  -8   2   6       58.41       66.71      5.34 o 
  -7   2   6      118.10      114.86      5.69 o 
  -6   2   6        0.04        2.36      1.86 o 
  -5   2   6      637.15      608.33      6.62 o 
  -4   2   6        1.23        2.78      1.75 o 
  -3   2   6       37.35       57.44      2.81 o 
  -2   2   6     1037.03     1188.95      6.21 o 
  -1   2   6        1.76        5.42      0.94 o 
   0   2   6     1141.35     1186.54      5.61 o 
   1   2   6      302.44      293.28      4.44 o 
   2   2   6     1405.48     1354.94     11.56 o 
   3   2   6      121.07      112.38      4.26 o 
   4   2   6      205.11      220.35      6.37 o 
   5   2   6        1.61        1.56      3.36 o 
   6   2   6      888.40      881.78     12.13 o 
   7   2   6        1.95       -0.15      3.84 o 
   8   2   6       33.56       33.75      4.96 o 
   9   2   6       54.63       48.86      8.92 o 
 -10   3   6       10.67        3.88      5.31 o 
  -9   3   6       85.51       86.71      6.79 o 
  -8   3   6     3204.52     3204.69     45.79 o 
  -7   3   6      111.31      108.48      5.78 o 
  -6   3   6      466.62      479.34      6.09 o 
  -5   3   6      703.41      698.79      6.91 o 
  -4   3   6        2.75        1.90      1.49 o 
  -3   3   6       45.37       34.58      1.98 o 
  -2   3   6       64.37       82.75      2.28 o 
  -1   3   6      363.65      348.66      4.96 o 
   0   3   6       20.45       48.60      3.25 o 
   1   3   6      162.99      172.80      4.16 o 
   2   3   6        0.04        4.19      1.61 o 
   3   3   6       28.82       31.51      2.41 o 
   4   3   6       71.19       82.50      3.57 o 
   5   3   6      330.44      355.10      6.60 o 
   6   3   6      749.17      737.08      9.39 o 
   7   3   6        6.92        3.10      3.89 o 
   8   3   6        2.16       -1.17      4.18 o 
   9   3   6        5.13       -3.54      7.32 o 
  -9   4   6        0.37       -3.02      4.44 o 
  -8   4   6      219.21      236.87      8.99 o 
  -7   4   6      943.90      996.31     13.98 o 
  -6   4   6      758.71      806.02     42.40 o 
  -5   4   6       52.53       57.75      3.13 o 
  -4   4   6      472.75      466.29      6.14 o 
  -3   4   6      162.84      161.64      3.59 o 
  -2   4   6     1942.88     2083.44     13.41 o 
  -1   4   6     1466.38     1625.82      7.13 o 
   0   4   6      265.48      384.62      4.79 o 
   1   4   6      407.38      407.60      6.37 o 
   2   4   6      512.14      438.28      7.10 o 
   3   4   6     1075.96     1019.82     15.72 o 
   4   4   6       78.51       74.41      3.87 o 
   5   4   6      221.40      213.14      5.30 o 
   6   4   6      787.64      796.57     10.50 o 
   7   4   6      134.28      132.57      5.88 o 
   8   4   6      128.40      139.19      7.55 o 
   9   4   6      144.85      134.55     11.72 o 
  -9   5   6        0.04       -1.25      4.62 o 
  -8   5   6        0.57        1.25      4.23 o 
  -7   5   6      271.56      266.71      7.94 o 
  -6   5   6      114.36      120.23      8.19 o 
  -5   5   6      249.33      289.49     20.51 o 
  -4   5   6      212.57      198.94      4.41 o 
  -3   5   6      374.24      336.20      3.86 o 
  -2   5   6        2.87        3.07      1.31 o 
  -1   5   6      614.69      685.69      5.96 o 
   0   5   6      760.47      768.16      7.32 o 
   1   5   6        0.47       14.09      2.83 o 
   2   5   6      713.90      716.76      9.84 o 
   3   5   6      570.09      561.18      7.18 o 
   4   5   6      839.76      920.83     26.73 o 
   5   5   6      493.60      509.46      7.55 o 
   6   5   6        0.08       -3.04      3.04 o 
   7   5   6      302.07      305.21      7.51 o 
   8   5   6       34.33       30.43      6.07 o 
   9   5   6      191.16      200.22     13.06 o 
  -9   6   6       12.00       10.62      5.17 o 
  -8   6   6       15.78       20.07      4.85 o 
  -7   6   6       45.16       44.53      4.94 o 
  -6   6   6        7.53        9.17      3.80 o 
  -5   6   6      132.84      146.94      8.93 o 
  -4   6   6     1162.54     1118.50      7.52 o 
  -3   6   6      272.68      280.11      3.53 o 
  -2   6   6      140.97      129.46      6.16 o 
  -1   6   6      814.92      890.95      7.83 o 
   0   6   6        3.67        1.59      2.43 o 
   1   6   6      115.94      125.41      5.07 o 
   2   6   6       55.61       55.55      4.08 o 
   3   6   6      626.14      673.72      9.81 o 
   4   6   6      113.32      118.80      4.94 o 
   5   6   6       49.39       56.13      4.04 o 
   6   6   6      121.22      120.85      5.27 o 
   7   6   6        0.09       -2.10      3.45 o 
   8   6   6       96.50       96.91      7.95 o 
   9   6   6       18.90        5.52      7.92 o 
  -9   7   6       30.38       32.38      5.98 o 
  -8   7   6      225.10      244.98      9.24 o 
  -7   7   6       26.04       32.51      4.97 o 
  -6   7   6      314.48      288.02      8.49 o 
  -5   7   6      200.35      180.82      7.10 o 
  -4   7   6       34.42       37.73      3.86 o 
  -3   7   6      739.85      739.60      6.64 o 
  -2   7   6      420.53      394.92      6.48 o 
  -1   7   6     1375.49     1271.06     11.03 o 
   0   7   6      162.83      154.19      5.25 o 
   1   7   6      746.84      715.07      9.36 o 
   2   7   6        0.97       -0.59      3.02 o 
   3   7   6     1813.25     1764.28     16.94 o 
   4   7   6      389.08      372.18      7.09 o 
   5   7   6       85.90       79.03      4.73 o 
   6   7   6      255.34      239.77      6.29 o 
   7   7   6      251.29      262.14      7.52 o 
   8   7   6       28.41       34.85      6.50 o 
  -8   8   6      215.33      220.24      9.26 o 
  -7   8   6      156.32      158.23      7.93 o 
  -6   8   6      140.49      145.43      7.60 o 
  -5   8   6      125.58       97.74      6.30 o 
  -4   8   6      860.53      820.02     16.58 o 
  -3   8   6     1154.91     1183.92     18.23 o 
  -2   8   6     1071.18     1035.58     10.47 o 
  -1   8   6      209.85      211.74      5.93 o 
   0   8   6       10.95        7.92      3.15 o 
   1   8   6        7.15       15.56      3.54 o 
   2   8   6       16.15       16.14      3.85 o 
   3   8   6       41.57       48.69      4.59 o 
   4   8   6        1.47        1.27      2.99 o 
   5   8   6       21.00       23.21      3.68 o 
   6   8   6       85.37       94.12      5.50 o 
   7   8   6       40.19       48.90      4.92 o 
   8   8   6       40.32       37.53      9.45 o 
  -8   9   6       12.53       11.37      5.34 o 
  -7   9   6       14.99       13.24      4.90 o 
  -6   9   6      227.09      221.85      8.76 o 
  -5   9   6       87.33       72.52      5.88 o 
  -4   9   6      800.46      721.19     10.23 o 
  -3   9   6        2.78        3.82      2.86 o 
  -2   9   6       14.18       21.66      3.50 o 
  -1   9   6        0.01        9.99      3.27 o 
   0   9   6        1.93        3.10      3.17 o 
   1   9   6       28.73       47.74      4.45 o 
   2   9   6      401.20      443.30      9.18 o 
   3   9   6      889.79      887.17     12.51 o 
   4   9   6       61.40       66.85      4.60 o 
   5   9   6       40.39       47.80      4.44 o 
   6   9   6        0.37        0.31      3.64 o 
   7   9   6        0.30        4.92      4.16 o 
  -8  10   6       10.73       13.91      5.59 o 
  -7  10   6       17.55       21.07      5.51 o 
  -6  10   6      373.90      333.69     10.53 o 
  -5  10   6      344.42      332.64     10.18 o 
  -4  10   6       67.42       56.52      5.80 o 
  -3  10   6      109.90      107.73      6.55 o 
  -2  10   6       39.51       49.90      4.31 o 
  -1  10   6      161.65      150.42      6.07 o 
   0  10   6        7.35       11.23      3.57 o 
   1  10   6     1397.15     1316.85     14.47 o 
   2  10   6       65.25       64.69      5.18 o 
   3  10   6      353.35      351.35      9.00 o 
   4  10   6      498.64      472.01     10.50 o 
   5  10   6      104.42       98.54      5.71 o 
   6  10   6        7.75        6.27      3.86 o 
   7  10   6        0.12       -3.67      4.64 o 
  -7  11   6        8.56        9.41      5.49 o 
  -6  11   6      142.50      150.29      8.72 o 
  -5  11   6        9.13        9.53      4.74 o 
  -4  11   6       63.09       62.15      6.85 o 
  -3  11   6        5.91       11.65      4.28 o 
  -2  11   6      243.57      240.71      7.26 o 
  -1  11   6      180.38      177.52      6.75 o 
   0  11   6      454.86      448.65      9.49 o 
   1  11   6       43.44       41.06      4.65 o 
   2  11   6     1274.73     1197.35     14.86 o 
   3  11   6      789.38      759.46     12.51 o 
   4  11   6       62.56       56.61      5.56 o 
   5  11   6       69.35       75.24      5.36 o 
   6  11   6        0.08        5.70      4.86 o 
  -6  12   6       41.80       52.51      6.73 o 
  -5  12   6      122.83      115.86      8.04 o 
  -4  12   6      207.26      224.82      9.55 o 
  -3  12   6       11.88       10.35      4.57 o 
  -2  12   6      229.10      235.97      7.57 o 
  -1  12   6       54.39       43.24      4.79 o 
   0  12   6        1.48       -2.79      3.68 o 
   1  12   6      126.96      119.76      6.75 o 
   2  12   6       24.75       21.43      4.62 o 
   3  12   6        5.11        2.91      4.14 o 
   4  12   6      414.67      415.53     10.55 o 
   5  12   6       33.34       33.16      4.72 o 
   6  12   6        6.35        9.26      4.98 o 
  -5  13   6      122.11      151.53      9.16 o 
  -4  13   6       15.85       19.94      5.61 o 
  -3  13   6       64.49       66.41      8.44 o 
  -2  13   6      271.90      275.91     16.50 o 
  -1  13   6        4.86        7.28      4.01 o 
   0  13   6        5.11        9.41      4.24 o 
   1  13   6       27.82       39.35      5.17 o 
   2  13   6        0.22       11.56      4.60 o 
   3  13   6        7.12       14.34      4.78 o 
   4  13   6       22.07       20.41      5.29 o 
   5  13   6        0.02        2.93      4.19 o 
  -4  14   6      285.14      308.99     11.87 o 
  -3  14   6      504.97      552.48     17.34 o 
  -2  14   6      566.38      584.42     14.21 o 
  -1  14   6      115.28      104.74      7.90 o 
   0  14   6      380.98      392.36     10.49 o 
   1  14   6      182.08      201.34      8.55 o 
   2  14   6       12.84       19.60      5.06 o 
   3  14   6        7.24        6.06      4.66 o 
   4  14   6      231.59      246.18      9.82 o 
  -3  15   6        6.71       13.46      7.37 o 
  -2  15   6      496.14      522.53     17.58 o 
  -1  15   6      109.45       94.60      7.90 o 
   0  15   6      183.15      197.78     10.20 o 
   1  15   6      296.70      342.88     10.38 o 
   2  15   6      154.99      181.44      8.93 o 
 -10   1   7       56.93       41.32     14.91 o 
  -9   1   7      125.68      117.27      7.02 o 
  -8   1   7        8.91        6.59      3.55 o 
  -7   1   7      537.45      547.67      7.61 o 
  -6   1   7      117.27      118.82      3.86 o 
  -5   1   7     1915.07     1854.63     16.32 o 
  -4   1   7      446.30      434.72      5.33 o 
  -3   1   7       40.98       23.41      1.75 o 
  -2   1   7      497.80      535.44      6.92 o 
  -1   1   7     2347.45     2463.61      9.38 o 
   0   1   7     1118.12     1238.02      5.60 o 
   1   1   7      234.62      246.14      3.56 o 
   2   1   7      145.75      123.59      4.24 o 
   3   1   7        6.00        6.35      2.17 o 
   4   1   7      319.91      301.07      5.65 o 
   5   1   7      526.50      551.85      9.73 o 
   6   1   7      408.63      431.82      9.40 o 
   7   1   7       68.60       61.35      5.52 o 
   8   1   7       45.39       62.09      5.73 o 
   9   1   7       22.84        9.66      7.97 o 
 -10   2   7       10.27        5.09     11.51 o 
  -9   2   7       33.53       32.48      5.13 o 
  -8   2   7      217.47      211.90      8.76 o 
  -7   2   7      335.21      341.05      7.14 o 
  -6   2   7      167.23      156.36      3.43 o 
  -5   2   7      416.01      436.87      5.87 o 
  -4   2   7      501.61      471.17      6.52 o 
  -3   2   7      172.57      166.08      2.59 o 
  -2   2   7     3621.98     3824.98     27.94 o 
  -1   2   7       34.75       58.13      1.67 o 
   0   2   7     2331.11     2459.37     11.55 o 
   1   2   7      356.73      332.26      5.31 o 
   2   2   7       54.48       35.48      3.29 o 
   3   2   7      590.38      567.47      7.70 o 
   4   2   7      525.57      523.04      8.80 o 
   5   2   7       46.57       49.05      4.60 o 
   6   2   7      351.40      337.08      8.56 o 
   7   2   7      558.82      548.62     10.86 o 
   8   2   7        8.92        5.20      4.45 o 
   9   2   7      615.23      615.00     19.19 o 
  -9   3   7        7.83       -3.47      4.40 o 
  -8   3   7       49.68       69.03      5.27 o 
  -7   3   7       64.37       76.42      5.34 o 
  -6   3   7     1543.11     1537.94     33.02 o 
  -5   3   7       56.25       70.17      2.89 o 
  -4   3   7      386.70      365.90      4.06 o 
  -3   3   7      340.26      304.80      3.95 o 
  -2   3   7      911.14     1095.28     12.39 o 
  -1   3   7      117.61      155.26      2.32 o 
   0   3   7      974.31     1036.44      6.24 o 
   1   3   7      834.65      963.12      9.22 o 
   2   3   7      937.97      944.12      9.92 o 
   3   3   7      254.51      243.21      6.34 o 
   4   3   7        0.18        2.67      2.93 o 
   5   3   7      114.45      112.38      6.25 o 
   6   3   7      433.89      409.05      9.34 o 
   7   3   7       43.34       40.68      5.15 o 
   8   3   7       33.77       29.22      5.15 o 
   9   3   7       29.06       19.05      8.97 o 
  -9   4   7       14.58        9.82      4.76 o 
  -8   4   7       46.98       45.02      5.04 o 
  -7   4   7       29.50       29.56      4.08 o 
  -6   4   7      952.08      934.23     38.03 o 
  -5   4   7     1074.70     1012.42      9.82 o 
  -4   4   7       33.21       41.84      3.59 o 
  -3   4   7       61.76       56.48      2.88 o 
  -2   4   7       14.93        8.48      1.43 o 
  -1   4   7       14.57       28.19      1.79 o 
   0   4   7       71.38       75.16      3.06 o 
   1   4   7      246.25      256.82      5.73 o 
   2   4   7     2482.09     2620.16     16.30 o 
   3   4   7      219.43      239.92      4.74 o 
   4   4   7        4.23        5.53      2.55 o 
   5   4   7       15.69       17.32      2.96 o 
   6   4   7       13.34       18.87      3.53 o 
   7   4   7       71.33       71.86      5.86 o 
   8   4   7       10.56        7.98      4.71 o 
   9   4   7      123.86      111.90     11.35 o 
  -9   5   7      114.04      110.54      7.53 o 
  -8   5   7       31.97       30.32      4.75 o 
  -7   5   7      353.36      342.14     11.24 o 
  -6   5   7      312.72      315.18      7.58 o 
  -5   5   7      152.27      145.70      6.23 o 
  -4   5   7      179.63      186.65      6.17 o 
  -3   5   7      563.81      526.26      4.98 o 
  -2   5   7      506.61      481.79      4.40 o 
  -1   5   7        0.40        8.35      2.08 o 
   0   5   7      644.35      599.78      7.59 o 
   1   5   7      219.56      205.54      5.49 o 
   2   5   7      280.77      276.98      6.54 o 
   3   5   7      141.61      145.45      4.75 o 
   4   5   7      330.42      335.11      6.27 o 
   5   5   7       14.64       15.46      2.85 o 
   6   5   7       16.16       19.00      3.53 o 
   7   5   7      256.73      234.97      8.36 o 
   8   5   7        9.89       10.75      4.83 o 
  -9   6   7        0.38        1.99      4.71 o 
  -8   6   7       70.93       67.75      5.88 o 
  -7   6   7      131.65      116.30      6.49 o 
  -6   6   7      349.08      322.61     12.43 o 
  -5   6   7       48.91       54.43      4.48 o 
  -4   6   7     1284.05     1239.81     10.04 o 
  -3   6   7      146.77      140.75      5.00 o 
  -2   6   7     2038.48     1974.89     11.70 o 
  -1   6   7     1826.66     1764.00     12.08 o 
   0   6   7      356.96      303.25      6.23 o 
   1   6   7       12.93       12.68      3.16 o 
   2   6   7      502.38      509.53      8.48 o 
   3   6   7      605.30      603.17     11.44 o 
   4   6   7       73.37       72.58      4.31 o 
   5   6   7       63.20       66.40      4.25 o 
   6   6   7      159.53      151.72      5.44 o 
   7   6   7       22.35       21.28      4.91 o 
   8   6   7       46.05       44.14      6.86 o 
  -9   7   7      107.51      108.46      7.94 o 
  -8   7   7       51.69       53.51      5.88 o 
  -7   7   7       37.99       42.36      5.23 o 
  -6   7   7      108.18      117.70      6.64 o 
  -5   7   7        7.55       10.11      3.85 o 
  -4   7   7      646.84      626.56      7.86 o 
  -3   7   7     3139.11     3055.40     29.31 o 
  -2   7   7      225.01      250.04      5.66 o 
  -1   7   7      210.23      209.14      5.69 o 
   0   7   7      242.06      253.86      6.31 o 
   1   7   7      228.60      210.20      6.23 o 
   2   7   7        7.86       17.28      3.57 o 
   3   7   7        8.17        9.46      3.70 o 
   4   7   7       28.10       45.73      3.74 o 
   5   7   7       96.05      103.94      5.36 o 
   6   7   7      336.61      346.00      8.40 o 
   7   7   7        1.89        3.76      4.44 o 
   8   7   7        4.24        0.96      5.68 o 
  -8   8   7      165.84      172.38     10.13 o 
  -7   8   7        5.61       10.69      4.50 o 
  -6   8   7      240.66      229.69      8.48 o 
  -5   8   7     2246.44     2094.24     26.69 o 
  -4   8   7      156.36      166.80      7.13 o 
  -3   8   7      494.67      449.90      6.37 o 
  -2   8   7     2024.76     1899.75     18.59 o 
  -1   8   7      735.95      719.76      9.39 o 
   0   8   7      540.12      501.60      8.52 o 
   1   8   7      427.67      410.90      8.20 o 
   2   8   7     1733.92     1627.98     15.40 o 
   3   8   7       64.75       69.78      5.17 o 
   4   8   7      563.12      578.95      9.39 o 
   5   8   7        0.06        0.30      3.28 o 
   6   8   7       20.79       21.13      4.90 o 
   7   8   7       95.14       96.94      6.16 o 
   8   8   7       22.38       20.26      8.02 o 
  -8   9   7       23.41       30.11      5.81 o 
  -7   9   7      277.21      268.20      9.71 o 
  -6   9   7        0.08        1.02      4.22 o 
  -5   9   7       65.79       67.27      5.87 o 
  -4   9   7      630.23      524.87     11.16 o 
  -3   9   7        5.17       10.02      3.30 o 
  -2   9   7        0.90       -0.68      2.88 o 
  -1   9   7      218.34      213.62      6.41 o 
   0   9   7      550.00      519.43      9.07 o 
   1   9   7        5.66        1.95      3.28 o 
   2   9   7     1440.13     1365.91     14.79 o 
   3   9   7     1691.79     1659.99     16.86 o 
   4   9   7      830.36      825.80     10.78 o 
   5   9   7      445.48      438.26      8.87 o 
   6   9   7      359.58      362.02     10.19 o 
   7   9   7      105.70      118.33      6.73 o 
  -7  10   7      209.37      226.13      9.82 o 
  -6  10   7      504.70      460.85     11.80 o 
  -5  10   7      116.48      115.93      7.48 o 
  -4  10   7      104.28      101.62      7.08 o 
  -3  10   7      182.04      170.83      7.14 o 
  -2  10   7        0.14        2.16      3.13 o 
  -1  10   7      445.57      423.57      8.52 o 
   0  10   7      180.54      183.47      6.66 o 
   1  10   7       33.61       34.11      4.39 o 
   2  10   7      319.76      325.26      8.60 o 
   3  10   7      103.24       92.20      6.09 o 
   4  10   7      112.04      123.71      6.09 o 
   5  10   7      284.85      305.03      8.01 o 
   6  10   7        0.56        1.49      4.72 o 
   7  10   7       32.22       35.31      5.95 o 
  -7  11   7        1.27       -3.10      4.93 o 
  -6  11   7       32.19       35.74      5.94 o 
  -5  11   7       74.93       78.43      6.90 o 
  -4  11   7        0.28        2.15      4.49 o 
  -3  11   7       61.76       70.75      6.19 o 
  -2  11   7        1.33        3.40      3.99 o 
  -1  11   7        6.80        6.27      3.60 o 
   0  11   7       73.53       73.22      5.26 o 
   1  11   7      135.80      135.33      6.81 o 
   2  11   7       11.98       12.79      4.34 o 
   3  11   7       23.78       30.72      4.84 o 
   4  11   7        2.27        3.48      4.35 o 
   5  11   7       37.89       45.28      5.80 o 
   6  11   7      119.75      120.02      7.74 o 
  -6  12   7        1.81        2.70      5.15 o 
  -5  12   7      311.02      335.22     11.32 o 
  -4  12   7        0.88        0.85      4.59 o 
  -3  12   7       34.41       24.10      6.64 o 
  -2  12   7       35.14       42.11      5.60 o 
  -1  12   7      293.07      279.34      8.22 o 
   0  12   7        4.64        3.44      3.97 o 
   1  12   7        7.93        7.43      4.10 o 
   2  12   7        2.44        3.47      4.27 o 
   3  12   7      143.90      146.95      7.60 o 
   4  12   7       65.82       61.98      6.10 o 
   5  12   7       61.59       66.16      6.63 o 
  -5  13   7      396.64      403.05     12.45 o 
  -4  13   7        0.38        7.04      5.12 o 
  -3  13   7      508.12      529.93     16.26 o 
  -2  13   7        2.77        1.66      4.59 o 
  -1  13   7      643.39      638.11     13.82 o 
   0  13   7       76.71       76.99      6.05 o 
   1  13   7       99.96      117.33      7.27 o 
   2  13   7      289.42      296.89      9.48 o 
   3  13   7      851.72      828.86     14.52 o 
   4  13   7      289.76      310.13     10.33 o 
   5  13   7      276.62      316.04     20.36 o 
  -4  14   7        0.68        4.40      5.39 o 
  -3  14   7      226.22      241.35     19.69 o 
  -2  14   7      137.02      144.42     11.35 o 
  -1  14   7       52.06       48.02      6.51 o 
   0  14   7       84.77       82.40      7.47 o 
   1  14   7      372.14      387.05     10.71 o 
   2  14   7       93.97       97.20      7.22 o 
   3  14   7       62.66       74.54      6.68 o 
  -2  15   7       16.54       21.65      7.49 o 
  -1  15   7       21.67       37.87      8.40 o 
   0  15   7        0.35        3.03      5.28 o 
   1  15   7        0.81        9.29      5.56 o 
  -9   0   8      475.06      442.07     24.72 o 
  -8   0   8       61.19       65.11      6.97 o 
  -7   0   8        0.16        3.66      3.83 o 
  -6   0   8      547.83      546.41     22.06 o 
  -5   0   8      927.32      948.50     25.21 o 
  -4   0   8       76.15       64.23      9.21 o 
  -3   0   8     1580.96     1473.71      8.02 o 
  -2   0   8       98.86       82.54      3.76 o 
  -1   0   8     1890.61     2116.52      8.58 o 
   0   0   8     2006.15     2088.21     11.46 o 
   1   0   8     4040.20     4025.02     23.83 o 
   2   0   8      486.92      524.92     11.18 o 
   3   0   8      146.14      161.78      8.09 o 
   4   0   8      140.33      141.50      8.30 o 
   5   0   8      143.00      149.99     15.21 o 
   6   0   8      505.05      503.47     14.16 o 
   7   0   8      195.60      186.81     10.78 o 
   8   0   8       22.37       34.05      8.16 o 
   9   0   8      736.52      696.32     28.96 o 
  -9   1   8       27.71       14.42     12.36 o 
  -8   1   8      641.57      654.66      8.89 o 
  -7   1   8      493.07      496.26      8.48 o 
  -6   1   8      321.45      329.72      5.31 o 
  -5   1   8        5.11        5.83      1.70 o 
  -4   1   8      433.85      421.02      9.04 o 
  -3   1   8      143.79      142.15      2.53 o 
  -2   1   8      213.17      198.47      3.31 o 
  -1   1   8      217.58      211.30     13.60 o 
   0   1   8        6.27       10.66      1.48 o 
   1   1   8     3316.86     3587.29     17.96 o 
   2   1   8       23.25       17.80      2.72 o 
   3   1   8        5.77        4.46      2.05 o 
   4   1   8       24.31       25.83      2.78 o 
   5   1   8      281.47      277.56      7.80 o 
   6   1   8       96.20       97.99      6.06 o 
   7   1   8        2.84        2.44      3.99 o 
   8   1   8     1245.74     1213.65     19.71 o 
   9   1   8       28.99       21.12      8.61 o 
  -9   2   8       59.14       37.20     13.33 o 
  -8   2   8        8.58        5.46      3.67 o 
  -7   2   8        0.14       -0.82      2.96 o 
  -6   2   8      969.22      999.21     12.18 o 
  -5   2   8      150.71      133.95      4.11 o 
  -4   2   8        0.06        4.10      1.97 o 
  -3   2   8      281.87      244.99      4.33 o 
  -2   2   8        2.03        4.65      1.65 o 
  -1   2   8        4.10        8.61      1.12 o 
   0   2   8      686.94      774.43      5.88 o 
   1   2   8      119.92      120.25      6.16 o 
   2   2   8      569.40      580.03      8.33 o 
   3   2   8      421.43      424.77      7.10 o 
   4   2   8      389.28      389.29      6.63 o 
   5   2   8        0.97        1.50      3.65 o 
   6   2   8      155.71      144.17      6.77 o 
   7   2   8       32.80       31.34      5.07 o 
   8   2   8      469.74      434.22     11.18 o 
   9   2   8        0.50       -4.87      6.83 o 
  -9   3   8      463.60      429.11     13.94 o 
  -8   3   8       14.78       16.42      4.05 o 
  -7   3   8      262.07      247.37      6.59 o 
  -6   3   8     4372.37     4193.60     38.83 o 
  -5   3   8       26.89       30.01      2.05 o 
  -4   3   8      928.52      876.78     10.83 o 
  -3   3   8     2149.61     2067.09     16.63 o 
  -2   3   8       38.83       36.81      2.36 o 
  -1   3   8       66.24       67.84      2.31 o 
   0   3   8        0.73        2.14      1.53 o 
   1   3   8       53.16       46.06      2.56 o 
   2   3   8       12.38       17.21      3.10 o 
   3   3   8       71.88       79.42      4.28 o 
   4   3   8       67.47       63.40      4.27 o 
   5   3   8        2.48        3.96      3.59 o 
   6   3   8       22.05       25.86      4.62 o 
   7   3   8       79.43       87.68      6.31 o 
   8   3   8      647.16      619.32     12.63 o 
   9   3   8        8.42       -1.66      7.74 o 
  -9   4   8      197.49      208.31     11.43 o 
  -8   4   8        5.61        3.84      3.90 o 
  -7   4   8        1.00       -3.15      3.15 o 
  -6   4   8       20.00       26.74      4.79 o 
  -5   4   8     1859.29     1802.71     25.89 o 
  -4   4   8      505.84      516.38     10.31 o 
  -3   4   8      327.93      334.97      4.94 o 
  -2   4   8      570.15      594.77      4.58 o 
  -1   4   8      254.47      242.09      3.75 o 
   0   4   8     1584.72     1624.36     15.25 o 
   1   4   8     1278.30     1299.17      9.46 o 
   2   4   8       47.66       65.63      2.76 o 
   3   4   8      156.41      146.72      5.91 o 
   4   4   8      148.74      134.54      5.58 o 
   5   4   8      495.45      461.12      8.64 o 
   6   4   8        7.53        6.48      4.07 o 
   7   4   8      207.08      188.48      7.76 o 
   8   4   8      175.55      183.23      8.59 o 
  -9   5   8       53.62       45.32      7.80 o 
  -8   5   8        9.60        7.40      4.10 o 
  -7   5   8        1.37       -0.09      3.50 o 
  -6   5   8        6.44       14.04      3.49 o 
  -5   5   8      193.22      180.41      6.26 o 
  -4   5   8      401.32      380.78      5.64 o 
  -3   5   8      284.34      261.63      5.74 o 
  -2   5   8      716.97      653.62      6.98 o 
  -1   5   8      298.94      256.61      4.80 o 
   0   5   8       94.20       77.16      4.12 o 
   1   5   8      501.22      541.37      8.01 o 
   2   5   8      197.50      176.74      5.87 o 
   3   5   8        1.85        4.88      2.25 o 
   4   5   8      319.44      297.14      5.79 o 
   5   5   8       18.72       17.52      2.97 o 
   6   5   8      326.67      321.81      9.19 o 
   7   5   8       95.19       88.89      6.40 o 
   8   5   8       12.75       10.25      4.98 o 
  -9   6   8       47.30       53.44      8.35 o 
  -8   6   8        7.57        6.64      4.46 o 
  -7   6   8       17.85       15.58      4.08 o 
  -6   6   8       66.67       66.91      5.26 o 
  -5   6   8        3.23        4.27      5.21 o 
  -4   6   8       14.52        8.09      3.54 o 
  -3   6   8       12.96       21.08      2.96 o 
  -2   6   8      824.00      794.68      8.89 o 
  -1   6   8      129.43      147.83      4.91 o 
   0   6   8      239.41      228.86      5.90 o 
   1   6   8      487.47      483.43      8.18 o 
   2   6   8       32.70       32.90      3.89 o 
   3   6   8      149.98      152.83      5.29 o 
   4   6   8      102.49      111.09      4.80 o 
   5   6   8      114.02      116.78      5.67 o 
   6   6   8       84.61       92.48      5.69 o 
   7   6   8       55.87       50.07      5.68 o 
   8   6   8       11.93       10.97      6.11 o 
  -8   7   8      171.00      175.58      8.32 o 
  -7   7   8       57.03       56.60      5.53 o 
  -6   7   8      398.77      399.56      9.79 o 
  -5   7   8        0.29        1.06      3.61 o 
  -4   7   8      572.12      517.49     13.98 o 
  -3   7   8      263.01      239.66      5.29 o 
  -2   7   8       80.97       75.21      4.12 o 
  -1   7   8      242.44      235.98      6.02 o 
   0   7   8      695.90      658.37      9.22 o 
   1   7   8      579.51      526.42      8.96 o 
   2   7   8      113.09      106.37      5.68 o 
   3   7   8      323.92      286.29      7.82 o 
   4   7   8        1.38        1.28      2.89 o 
   5   7   8     1121.93     1149.65     25.45 o 
   6   7   8      160.13      169.60      7.10 o 
   7   7   8       51.71       45.40      5.64 o 
   8   7   8      160.79      148.27      9.87 o 
  -8   8   8      199.10      212.81     14.08 o 
  -7   8   8      195.84      195.09      8.59 o 
  -6   8   8      239.27      229.76      9.00 o 
  -5   8   8      248.69      248.62      9.47 o 
  -4   8   8      272.13      282.76      8.62 o 
  -3   8   8       58.16       34.32      3.59 o 
  -2   8   8      805.22      787.25     18.14 o 
  -1   8   8     1479.97     1461.65     13.45 o 
   0   8   8      528.13      528.69      8.84 o 
   1   8   8      286.96      298.54      7.57 o 
   2   8   8       13.66       12.36      3.77 o 
   3   8   8       33.14       40.03      4.57 o 
   4   8   8       19.22       19.99      3.50 o 
   5   8   8       11.66       11.79      4.56 o 
   6   8   8       24.07       24.33      4.62 o 
   7   8   8        7.76        7.84      4.40 o 
  -8   9   8        1.14        2.37      4.95 o 
  -7   9   8       31.03       34.61      5.60 o 
  -6   9   8        0.12        3.90      4.43 o 
  -5   9   8       13.39       13.91      4.54 o 
  -4   9   8      403.89      397.04     10.21 o 
  -3   9   8      220.31      205.17      7.44 o 
  -2   9   8     1355.09     1231.38     14.26 o 
  -1   9   8       70.72       74.78      4.74 o 
   0   9   8       13.83       19.95      3.81 o 
   1   9   8       23.70       24.35      4.10 o 
   2   9   8        8.34        5.69      3.72 o 
   3   9   8      101.49      111.73      7.40 o 
   4   9   8      186.13      193.56      6.59 o 
   5   9   8      650.22      667.16     13.68 o 
   6   9   8        2.23        3.46      4.74 o 
   7   9   8        1.93       -1.06      4.31 o 
  -7  10   8       62.96       75.02      6.96 o 
  -6  10   8        1.53        1.41      4.54 o 
  -5  10   8       34.50       30.98      5.17 o 
  -4  10   8      115.65       88.81      6.72 o 
  -3  10   8      161.59      165.81      7.87 o 
  -2  10   8        2.67        5.92      3.84 o 
  -1  10   8      133.77      141.24      6.17 o 
   0  10   8        4.96       10.69      3.87 o 
   1  10   8      268.10      272.42      8.04 o 
   2  10   8        2.39        3.13      3.70 o 
   3  10   8      521.28      494.68     12.10 o 
   4  10   8       71.81       70.87      5.12 o 
   5  10   8        0.96        5.16      4.76 o 
   6  10   8      368.25      378.18     10.98 o 
  -6  11   8        9.12       11.67      5.25 o 
  -5  11   8        0.03        2.76      4.65 o 
  -4  11   8      270.73      269.42      9.75 o 
  -3  11   8       81.56       86.03      6.86 o 
  -2  11   8       57.73       52.11      5.60 o 
  -1  11   8        0.53        1.32      3.58 o 
   0  11   8      283.23      271.66      8.11 o 
   1  11   8      139.27      139.78      7.07 o 
   2  11   8      244.89      252.90      8.40 o 
   3  11   8       23.08       21.58      4.81 o 
   4  11   8      488.00      476.14     11.25 o 
   5  11   8      522.61      538.75     12.23 o 
   6  11   8        6.02        5.79      5.17 o 
  -6  12   8      177.76      182.05      9.53 o 
  -5  12   8       13.32        8.08      5.17 o 
  -4  12   8       19.02       26.14      6.64 o 
  -3  12   8      179.45      163.03     10.59 o 
  -2  12   8      154.01      175.44     10.40 o 
  -1  12   8        7.39        4.27      5.14 o 
   0  12   8      291.20      289.57      8.67 o 
   1  12   8      110.83      111.66      6.69 o 
   2  12   8       13.81       10.20      4.44 o 
   3  12   8       19.20       18.77      4.96 o 
   4  12   8        7.48        8.80      4.80 o 
   5  12   8       15.65       15.06      5.36 o 
  -5  13   8        3.38       10.11      5.45 o 
  -4  13   8        0.03       21.83      5.71 o 
  -3  13   8       26.85       23.77      7.00 o 
  -2  13   8       10.07       20.07      6.55 o 
  -1  13   8        0.38        0.89      4.60 o 
   0  13   8      216.60      231.31      9.64 o 
   1  13   8        0.05       -0.12      4.18 o 
   2  13   8       29.93       24.43      5.26 o 
   3  13   8        1.12        4.84      4.85 o 
   4  13   8        0.67        6.94      5.07 o 
  -3  14   8       15.16       38.45      7.84 o 
  -2  14   8      239.40      240.94     13.18 o 
  -1  14   8      560.25      633.07     18.63 o 
   0  14   8      124.56      129.54      8.85 o 
   1  14   8      125.26      122.22      8.95 o 
   2  14   8      192.84      223.58      9.23 o 
   3  14   8      210.60      232.02      9.70 o 
   0  15   8      540.66      588.03     18.41 o 
  -9   1   9      349.08      330.95     22.54 o 
  -8   1   9       77.31       66.53     13.57 o 
  -7   1   9      286.34      275.93      9.14 o 
  -6   1   9        5.86       16.19      3.05 o 
  -5   1   9      379.03      391.81     10.14 o 
  -4   1   9       62.59       73.67      2.80 o 
  -3   1   9     3020.82     3020.31     17.88 o 
  -2   1   9      260.88      238.32      4.81 o 
  -1   1   9      141.91      100.54      7.84 o 
   0   1   9       65.57       58.86      2.57 o 
   1   1   9      785.49      793.98      6.40 o 
   2   1   9      223.08      246.27      5.24 o 
   3   1   9      280.15      289.87      7.28 o 
   4   1   9       35.72       30.61      4.28 o 
   5   1   9       32.61       35.39      4.64 o 
   6   1   9       50.65       47.50      5.20 o 
   7   1   9      131.69      146.21      7.44 o 
   8   1   9       94.85       88.19      6.88 o 
  -9   2   9       32.58       27.99     12.97 o 
  -8   2   9       56.48       58.87     12.24 o 
  -7   2   9       23.77       16.20      3.00 o 
  -6   2   9      472.80      452.65      9.19 o 
  -5   2   9      392.85      368.28      5.68 o 
  -4   2   9        3.53        2.30      1.51 o 
  -3   2   9      149.83      177.00      4.74 o 
  -2   2   9     1046.70     1009.70      7.36 o 
  -1   2   9      215.56      227.75      3.29 o 
   0   2   9     1558.79     1625.73      7.79 o 
   1   2   9       77.60      107.87      3.88 o 
   2   2   9     1779.83     1809.16     12.71 o 
   3   2   9      330.18      324.34      6.72 o 
   4   2   9      167.41      154.92      6.36 o 
   5   2   9      145.61      142.29      6.54 o 
   6   2   9      233.87      234.60      8.10 o 
   7   2   9       30.50       26.53      5.10 o 
   8   2   9      222.14      199.97      8.65 o 
  -9   3   9       25.05       22.06     11.63 o 
  -8   3   9       11.33       11.78      7.76 o 
  -7   3   9        3.55       -1.33      2.91 o 
  -6   3   9        0.70        5.57      3.49 o 
  -5   3   9        6.66       19.80      2.23 o 
  -4   3   9     2497.62     2424.85     14.69 o 
  -3   3   9      209.17      230.95      4.15 o 
  -2   3   9      378.72      409.33      5.48 o 
  -1   3   9      569.25      524.74      4.26 o 
   0   3   9      992.70     1130.35      7.36 o 
   1   3   9      228.07      255.59      6.04 o 
   2   3   9      291.85      286.82      6.87 o 
   3   3   9      215.30      245.02      6.25 o 
   4   3   9      821.26      819.54     10.43 o 
   5   3   9       58.36       59.19      5.30 o 
   6   3   9        2.34       -0.86      4.08 o 
   7   3   9       58.64       51.89      6.56 o 
   8   3   9      296.29      291.48      9.77 o 
  -9   4   9        0.66       -9.45      9.45 o 
  -8   4   9       18.84       16.35      5.94 o 
  -7   4   9       31.12       27.72      3.79 o 
  -6   4   9      102.69       81.49      4.77 o 
  -5   4   9       22.07       24.50      3.18 o 
  -4   4   9      137.97      123.58      4.07 o 
  -3   4   9      774.66      747.22      7.08 o 
  -2   4   9       20.70       12.20      2.30 o 
  -1   4   9       12.20       10.87      1.96 o 
   0   4   9      244.89      243.01      5.59 o 
   1   4   9        0.42        3.55      2.15 o 
   2   4   9       39.43       30.57      3.65 o 
   3   4   9        7.47       10.59      3.62 o 
   4   4   9      557.41      560.66      8.96 o 
   5   4   9      147.05      140.99      6.57 o 
   6   4   9       33.17       31.48      4.89 o 
   7   4   9        2.61       -0.01      4.32 o 
   8   4   9       39.87       31.03      5.64 o 
  -9   5   9      224.84      233.02     12.40 o 
  -8   5   9       28.74       30.93      6.68 o 
  -7   5   9      148.30      145.78      6.40 o 
  -6   5   9      107.30       88.11      5.38 o 
  -5   5   9      471.11      456.30     15.58 o 
  -4   5   9      562.99      557.85      8.94 o 
  -3   5   9      596.63      555.00      9.50 o 
  -2   5   9      122.59      128.77      4.09 o 
  -1   5   9      340.21      335.56      5.40 o 
   0   5   9       63.73       62.11      3.86 o 
   1   5   9      143.10      116.57      4.29 o 
   2   5   9      451.93      427.69      5.99 o 
   3   5   9       82.76       62.73      4.85 o 
   4   5   9        3.16        5.63      3.75 o 
   5   5   9      192.46      188.37      6.66 o 
   6   5   9      211.50      202.06      8.14 o 
   7   5   9       10.28       14.81      5.04 o 
   8   5   9       17.34       19.10      5.41 o 
  -8   6   9      958.99      967.24     19.17 o 
  -7   6   9       34.98       31.84      4.61 o 
  -6   6   9      113.35      110.81      7.70 o 
  -5   6   9       79.80       70.87      5.25 o 
  -4   6   9      512.86      483.14     10.74 o 
  -3   6   9       96.79       90.60      3.35 o 
  -2   6   9      921.01      864.74     11.02 o 
  -1   6   9      113.45      126.69      4.82 o 
   0   6   9     1420.82     1357.00     16.60 o 
   1   6   9     1442.81     1444.03     17.19 o 
   2   6   9      472.75      434.62      8.61 o 
   3   6   9        3.34        1.92      2.41 o 
   4   6   9      305.15      301.68      8.42 o 
   5   6   9       91.39       92.82      5.46 o 
   6   6   9       88.51       88.09      5.87 o 
   7   6   9       59.49       67.93      6.40 o 
   8   6   9       59.90       75.62      6.89 o 
  -8   7   9       29.95       24.95      5.23 o 
  -7   7   9        6.25        6.80      4.22 o 
  -6   7   9        8.82        7.58      4.04 o 
  -5   7   9        0.03        4.93      3.73 o 
  -4   7   9      103.02      100.02      6.38 o 
  -3   7   9      115.02       99.63      5.99 o 
  -2   7   9      873.74      862.93      8.14 o 
  -1   7   9     1514.83     1484.33     24.89 o 
   0   7   9      113.38      142.71      5.70 o 
   1   7   9      105.31      107.10      5.68 o 
   2   7   9      140.90      147.95      6.49 o 
   3   7   9        0.14       -0.79      2.64 o 
   4   7   9       38.00       36.11      4.77 o 
   5   7   9       80.10       77.29      6.15 o 
   6   7   9       47.50       52.85      5.19 o 
   7   7   9       14.39       13.66      5.21 o 
  -8   8   9       57.57       60.76      6.37 o 
  -7   8   9      347.20      349.40     10.17 o 
  -6   8   9      382.67      399.70     13.76 o 
  -5   8   9       23.37       17.66      4.41 o 
  -4   8   9      185.55      189.02      9.56 o 
  -3   8   9     1936.33     1744.77     18.00 o 
  -2   8   9     1052.07      971.77     15.92 o 
  -1   8   9      964.00      891.41     10.49 o 
   0   8   9     1224.66     1195.88     12.76 o 
   1   8   9      798.17      805.81     11.19 o 
   2   8   9      431.31      404.46      8.93 o 
   3   8   9      332.70      326.21      8.77 o 
   4   8   9     1417.47     1358.46     19.01 o 
   5   8   9      238.66      239.73      8.91 o 
   6   8   9      308.64      322.58      9.01 o 
   7   8   9       34.71       28.30      5.63 o 
  -7   9   9      575.95      626.48     13.34 o 
  -6   9   9       33.76       40.22      5.56 o 
  -5   9   9      457.24      457.53     11.08 o 
  -4   9   9       63.78       47.98      5.44 o 
  -3   9   9      488.07      483.17     11.07 o 
  -2   9   9      419.01      360.79     15.22 o 
  -1   9   9       94.63      106.38      5.36 o 
   0   9   9       34.71       34.48      4.30 o 
   1   9   9       69.89       70.75      5.22 o 
   2   9   9      143.69      136.91      6.73 o 
   3   9   9        0.16        0.42      3.95 o 
   4   9   9      766.82      775.47     13.19 o 
   5   9   9      704.69      722.12     16.37 o 
   6   9   9      179.60      193.43      8.85 o 
  -7  10   9        0.80       -0.43      4.78 o 
  -6  10   9       64.39       67.35      6.54 o 
  -5  10   9      230.20      234.54     11.01 o 
  -4  10   9      356.18      319.60     10.03 o 
  -3  10   9       79.75       84.51      7.95 o 
  -2  10   9      250.18      247.39      8.41 o 
  -1  10   9      215.55      199.71      8.06 o 
   0  10   9        7.90        5.43      3.70 o 
   1  10   9      355.39      345.46      8.95 o 
   2  10   9      223.14      221.96      7.88 o 
   3  10   9        1.89       -0.90      4.02 o 
   4  10   9       55.01       50.17      5.70 o 
   5  10   9        8.59        6.80      4.89 o 
   6  10   9       92.61      102.18      7.58 o 
  -6  11   9       50.61       60.09      6.67 o 
  -5  11   9        1.64        1.68      4.79 o 
  -4  11   9      112.32      126.41      7.97 o 
  -3  11   9       25.52       19.33      5.20 o 
  -2  11   9       13.48       15.65      6.12 o 
  -1  11   9      105.63      113.90      7.18 o 
   0  11   9        0.40        2.80      3.85 o 
   1  11   9        0.16       -1.50      3.86 o 
   2  11   9        5.66        3.53      4.16 o 
   3  11   9       72.92       72.35      6.24 o 
   4  11   9       22.51       22.55      5.08 o 
   5  11   9        6.71        8.46      5.11 o 
  -5  12   9       82.96       99.61      8.00 o 
  -4  12   9       10.24       12.51      5.28 o 
  -3  12   9      315.83      328.69     11.01 o 
  -2  12   9        3.45        2.29      5.85 o 
  -1  12   9       11.28        9.82      4.75 o 
   0  12   9       11.07        9.52      4.90 o 
   1  12   9      132.96      139.12      7.52 o 
   2  12   9        1.27       -1.30      4.22 o 
   3  12   9       48.56       52.43      5.98 o 
   4  12   9        3.76        4.67      4.88 o 
  -4  13   9      201.38      247.30     10.87 o 
  -3  13   9      630.99      655.92     15.09 o 
  -2  13   9        0.08        2.21      6.11 o 
  -1  13   9      579.07      570.22     17.05 o 
   0  13   9        7.70       16.05      5.36 o 
   1  13   9      605.55      582.89     14.42 o 
   2  13   9       40.88       32.09      5.50 o 
   3  13   9      121.45      145.78      8.36 o 
  -2  14   9       11.56        7.37      6.85 o 
  -1  14   9      171.15      186.41     12.48 o 
   0  14   9      123.77      123.55     10.97 o 
   1  14   9        0.71        5.57      5.51 o 
   2  14   9       66.58       73.18      7.90 o 
  -9   0  10      173.02      171.11     19.75 o 
  -8   0  10      153.62      132.82     16.84 o 
  -7   0  10      680.65      646.39     26.05 o 
  -6   0  10       37.20       32.60     10.54 o 
  -5   0  10      170.80      146.63     13.45 o 
  -4   0  10      156.59      161.67      4.31 o 
  -3   0  10      514.19      517.91      7.04 o 
  -2   0  10       20.33       16.76      2.53 o 
  -1   0  10     1838.11     1781.22     10.99 o 
   0   0  10       24.18       23.28      2.93 o 
   1   0  10     1035.73     1042.56     14.68 o 
   2   0  10      669.71      693.61     13.61 o 
   3   0  10     3226.25     3217.34     29.69 o 
   4   0  10      324.78      351.54     14.54 o 
   5   0  10       96.32      109.74      8.86 o 
   6   0  10       14.51       15.13      6.25 o 
   7   0  10      104.41      105.51      9.84 o 
   8   0  10      159.67      179.70     12.52 o 
  -9   1  10       39.75       32.72     13.09 o 
  -8   1  10      262.53      237.64     19.27 o 
  -7   1  10        0.51       -6.12      6.12 o 
  -6   1  10      782.11      787.49      9.10 o 
  -5   1  10      669.23      643.46      6.22 o 
  -4   1  10     1673.24     1638.03      9.21 o 
  -3   1  10       21.18       26.29      2.12 o 
  -2   1  10      384.88      395.04      5.02 o 
  -1   1  10        1.46        2.58      0.94 o 
   0   1  10       91.26       76.60      3.22 o 
   1   1  10      120.51      123.77      3.69 o 
   2   1  10      317.15      289.32      6.90 o 
   3   1  10      516.48      544.62      9.40 o 
   4   1  10        0.49        3.42      3.60 o 
   5   1  10       79.31       82.57      5.89 o 
   6   1  10        3.32       -1.41      4.03 o 
   7   1  10       78.92       73.03      6.39 o 
   8   1  10       86.29       95.39      7.29 o 
  -9   2  10        8.86        4.85     12.00 o 
  -8   2  10       45.49       39.51     12.72 o 
  -7   2  10        0.00        3.28      4.05 o 
  -6   2  10       40.20       32.12      5.27 o 
  -5   2  10        0.99       -1.41      3.14 o 
  -4   2  10     2468.04     2391.69     24.74 o 
  -3   2  10        8.74        8.35      2.05 o 
  -2   2  10        0.00        2.01      2.08 o 
  -1   2  10        0.06        0.66      0.94 o 
   0   2  10        0.90        7.21      1.80 o 
   1   2  10       52.69       64.98      3.50 o 
   2   2  10      188.73      206.56      4.42 o 
   3   2  10      252.40      240.49      8.29 o 
   4   2  10      196.88      187.96      7.12 o 
   5   2  10      260.04      262.38      8.20 o 
   6   2  10       76.37       70.74      5.85 o 
   7   2  10       27.78       20.50      5.14 o 
   8   2  10      117.72      116.68      7.91 o 
  -9   3  10       55.95       39.14     13.21 o 
  -8   3  10      195.79      195.59     19.39 o 
  -7   3  10      477.62      420.79     10.71 o 
  -6   3  10      102.19      109.93      6.49 o 
  -5   3  10      624.83      579.03      8.54 o 
  -4   3  10     3440.22     3228.08     28.17 o 
  -3   3  10      485.30      451.95      5.74 o 
  -2   3  10     1506.48     1408.05      9.65 o 
  -1   3  10     1568.32     1472.39      7.59 o 
   0   3  10       67.38       59.81      2.88 o 
   1   3  10       88.68       99.83      4.11 o 
   2   3  10       22.07       32.71      3.93 o 
   3   3  10       11.79        9.86      3.28 o 
   4   3  10        1.16        4.41      3.72 o 
   5   3  10        8.32       11.80      4.25 o 
   6   3  10       62.64       67.75      5.87 o 
   7   3  10       10.20       11.10      4.92 o 
   8   3  10       26.81       27.74      5.67 o 
  -8   4  10       50.17       27.63     11.88 o 
  -7   4  10      757.49      724.44     14.24 o 
  -6   4  10       20.18       20.35      3.28 o 
  -5   4  10        1.99        3.43      2.91 o 
  -4   4  10       37.38       23.24      3.27 o 
  -3   4  10     1767.04     1707.39     21.01 o 
  -2   4  10      129.53      137.43      3.38 o 
  -1   4  10      901.69      885.40      6.90 o 
   0   4  10      487.96      519.36      5.82 o 
   1   4  10      318.88      307.59      4.86 o 
   2   4  10      723.07      702.19     13.78 o 
   3   4  10      784.73      766.45     13.06 o 
   4   4  10        5.53        8.08      3.39 o 
   5   4  10       29.11       27.52      4.80 o 
   6   4  10       23.97       22.78      4.86 o 
   7   4  10      167.61      166.27      8.13 o 
   8   4  10        0.74        0.44      4.80 o 
  -8   5  10        0.44       -3.19      5.67 o 
  -7   5  10       51.04       53.11      6.49 o 
  -6   5  10       31.16       31.39      3.92 o 
  -5   5  10        6.99        4.75      3.21 o 
  -4   5  10        4.53       12.35      3.36 o 
  -3   5  10       16.10       18.27      3.56 o 
  -2   5  10      580.49      535.48      6.41 o 
  -1   5  10      159.99      157.34      4.40 o 
   0   5  10     1098.08     1027.37     10.54 o 
   1   5  10      130.71      116.12      4.34 o 
   2   5  10      222.43      189.18      6.66 o 
   3   5  10      254.26      263.29      7.74 o 
   4   5  10       52.72       49.40      4.51 o 
   5   5  10        0.93        1.09      3.70 o 
   6   5  10      117.05      112.51      7.04 o 
   7   5  10       14.18        8.83      4.90 o 
  -8   6  10        1.14        3.54      6.03 o 
  -7   6  10       47.36       57.09      5.19 o 
  -6   6  10        1.90        3.82      4.44 o 
  -5   6  10        9.42        9.19      3.60 o 
  -4   6  10      166.33      163.37      8.43 o 
  -3   6  10       30.88       28.21      4.06 o 
  -2   6  10        8.21        4.31      2.57 o 
  -1   6  10        6.20        3.17      2.43 o 
   0   6  10      210.64      216.58      6.20 o 
   1   6  10       33.66       39.97      4.04 o 
   2   6  10      262.74      266.99      7.59 o 
   3   6  10      254.80      246.34      7.56 o 
   4   6  10       21.77       16.49      4.36 o 
   5   6  10      144.32      141.55      6.55 o 
   6   6  10       79.20       76.72      6.46 o 
   7   6  10        1.41       -1.43      4.79 o 
  -8   7  10      235.29      242.17     12.37 o 
  -7   7  10        6.36        9.95      4.33 o 
  -6   7  10      534.33      533.85     14.15 o 
  -5   7  10       55.19       62.63      6.68 o 
  -4   7  10      476.33      468.68      9.94 o 
  -3   7  10       20.00       16.84      4.13 o 
  -2   7  10      671.58      620.29     12.07 o 
  -1   7  10      145.82      116.86      5.00 o 
   0   7  10       89.27       80.81      4.98 o 
   1   7  10       25.72       25.39      3.85 o 
   2   7  10      461.78      454.24      9.40 o 
   3   7  10      132.88      116.09      6.51 o 
   4   7  10       56.64       56.71      5.46 o 
   5   7  10      116.82      117.50      6.37 o 
   6   7  10        0.29        3.91      4.10 o 
   7   7  10      557.77      568.25     12.91 o 
  -7   8  10      176.91      188.50     10.70 o 
  -6   8  10      167.95      167.02      9.18 o 
  -5   8  10      396.84      405.23     10.18 o 
  -4   8  10      223.90      209.34      8.13 o 
  -3   8  10      289.99      293.35      8.94 o 
  -2   8  10      292.42      300.25      8.98 o 
  -1   8  10       58.16       46.43      4.06 o 
   0   8  10      404.62      413.88      8.52 o 
   1   8  10      992.99      997.58     15.44 o 
   2   8  10      182.69      198.84      7.28 o 
   3   8  10      368.98      356.90      9.32 o 
   4   8  10        2.62        2.28      4.31 o 
   5   8  10       33.01       43.46      5.57 o 
   6   8  10       16.24       15.87      4.66 o 
  -7   9  10       66.55       71.94      6.53 o 
  -6   9  10       15.20       23.73      5.07 o 
  -5   9  10       23.53       31.60      5.15 o 
  -4   9  10        1.43       10.62      4.36 o 
  -3   9  10        3.07        6.22      4.17 o 
  -2   9  10      307.59      285.17      9.24 o 
  -1   9  10      323.95      321.27     13.31 o 
   0   9  10     1326.79     1285.86     21.18 o 
   1   9  10      152.17      149.07      6.79 o 
   2   9  10       13.91       13.69      4.20 o 
   3   9  10       65.75       61.09      5.66 o 
   4   9  10       16.29       15.59      4.80 o 
   5   9  10       70.80       77.06      6.66 o 
   6   9  10       85.32       97.50      6.64 o 
  -6  10  10        1.52        5.75      4.83 o 
  -5  10  10       88.10       95.61      7.37 o 
  -4  10  10        6.99       15.84      4.81 o 
  -3  10  10       71.63       67.76      6.30 o 
  -2  10  10        0.01        2.85      4.32 o 
  -1  10  10        7.52       11.71      5.21 o 
   0  10  10      141.27      138.13      6.50 o 
   1  10  10      143.14      137.71      6.76 o 
   2  10  10        3.31        6.36      4.25 o 
   3  10  10      250.31      258.25      8.65 o 
   4  10  10       14.87       14.01      4.92 o 
   5  10  10       69.46       75.85      6.85 o 
  -5  11  10        7.80       11.05      5.11 o 
  -4  11  10       53.22       62.47      6.58 o 
  -3  11  10        7.48        9.37      4.80 o 
  -2  11  10      233.75      225.32     11.39 o 
  -1  11  10      107.04      115.32      9.29 o 
   0  11  10       96.01       96.12      7.24 o 
   1  11  10        3.23       -1.59      4.04 o 
   2  11  10      233.54      237.93      8.51 o 
   3  11  10       39.39       43.61      5.73 o 
   4  11  10       96.87      103.25      7.30 o 
   5  11  10       39.22       35.90      5.95 o 
  -5  12  10      140.95      148.37      9.38 o 
  -4  12  10      231.98      246.63     10.42 o 
  -3  12  10       25.31       25.36      5.76 o 
  -2  12  10        9.60       18.66      8.85 o 
  -1  12  10       82.14       87.17      9.03 o 
   0  12  10       98.63      111.08      7.79 o 
   1  12  10       13.50       10.42      5.15 o 
   2  12  10      216.58      226.20      9.00 o 
   3  12  10       92.14       96.00      7.15 o 
   4  12  10        7.35       11.91      5.16 o 
  -3  13  10       10.49       20.85      5.90 o 
  -2  13  10        7.55       23.50      7.25 o 
  -1  13  10        3.04        8.62      6.30 o 
   0  13  10        1.37        2.98      6.36 o 
   1  13  10       53.02       63.23      7.23 o 
   2  13  10       69.32       79.50      7.92 o 
  -1  14  10       10.04       32.72     11.27 o 
   0  14  10      150.20      167.78     12.44 o 
  -9   1  11      116.65       91.01     16.00 o 
  -8   1  11       13.98       19.75     12.00 o 
  -7   1  11      555.25      564.03     18.03 o 
  -6   1  11       54.20       53.80      5.63 o 
  -5   1  11      419.78      435.51      7.22 o 
  -4   1  11      102.02      128.06      5.27 o 
  -3   1  11      222.34      246.29      5.20 o 
  -2   1  11       40.25       52.20      2.87 o 
  -1   1  11     2489.08     2250.88    109.84 o 
   0   1  11       81.37       82.44      3.47 o 
   1   1  11      286.61      282.98      5.03 o 
   2   1  11        2.40        4.34      3.34 o 
   3   1  11      254.42      250.23      7.54 o 
   4   1  11        5.80        6.79      3.89 o 
   5   1  11      255.48      248.15      8.26 o 
   6   1  11        1.26       -0.32      4.16 o 
   7   1  11       23.13       22.98      5.31 o 
   8   1  11        0.09       -2.12      4.95 o 
  -8   2  11       59.50       63.98     13.33 o 
  -7   2  11       34.61       28.60     11.03 o 
  -6   2  11      182.40      186.36      9.63 o 
  -5   2  11       47.95       39.15      3.06 o 
  -4   2  11      539.95      514.00      7.45 o 
  -3   2  11      155.22      141.30      4.20 o 
  -2   2  11       88.92       97.31      4.20 o 
  -1   2  11        4.25        7.60      1.43 o 
   0   2  11     1214.88     1227.94      9.18 o 
   1   2  11       58.47       61.77      3.33 o 
   2   2  11      400.74      403.56      5.52 o 
   3   2  11       24.82       29.78      4.30 o 
   4   2  11      808.75      814.93     12.19 o 
   5   2  11      183.40      173.74      7.62 o 
   6   2  11      168.84      169.71      7.87 o 
   7   2  11       34.40       34.90      5.77 o 
  -8   3  11       26.56       19.63     11.75 o 
  -7   3  11       11.46        7.03     10.06 o 
  -6   3  11       32.06       39.30      3.34 o 
  -5   3  11        0.17        5.16      3.84 o 
  -4   3  11       21.89       21.91      3.27 o 
  -3   3  11        8.77       28.58      3.57 o 
  -2   3  11     1627.56     1611.76     13.17 o 
  -1   3  11      299.46      325.72      5.90 o 
   0   3  11       47.28       60.98      3.01 o 
   1   3  11      447.26      401.58      6.40 o 
   2   3  11      363.48      385.62      5.97 o 
   3   3  11      195.15      196.13      6.14 o 
   4   3  11       75.44       68.58      5.55 o 
   5   3  11       21.82       24.14      4.60 o 
   6   3  11      400.26      398.33     10.40 o 
   7   3  11        2.05       -3.50      4.69 o 
  -8   4  11        0.66        3.03     10.18 o 
  -7   4  11       44.81       39.60      6.97 o 
  -6   4  11       15.17        8.52      3.16 o 
  -5   4  11       46.31       35.31      3.76 o 
  -4   4  11      171.77      144.79      5.82 o 
  -3   4  11       13.18       15.23      3.45 o 
  -2   4  11      118.76      137.47      5.36 o 
  -1   4  11      169.29      157.89      4.03 o 
   0   4  11       70.71       63.18      3.65 o 
   1   4  11        7.19        3.96      2.61 o 
   2   4  11      248.86      254.01      7.28 o 
   3   4  11       23.91       21.30      3.67 o 
   4   4  11       27.55       18.92      3.88 o 
   5   4  11        0.02       -1.65      4.01 o 
   6   4  11       54.93       47.00      5.74 o 
   7   4  11       52.92       56.19      6.18 o 
  -8   5  11        4.86        3.64     10.91 o 
  -7   5  11      268.77      277.09     10.92 o 
  -6   5  11        6.14        7.99      3.44 o 
  -5   5  11      138.61      146.80      6.10 o 
  -4   5  11      249.93      215.98      7.72 o 
  -3   5  11      464.48      439.41      8.94 o 
  -2   5  11      309.57      306.36      8.06 o 
  -1   5  11      902.40      858.65      7.98 o 
   0   5  11      187.75      187.26      5.22 o 
   1   5  11       89.62       96.54      5.42 o 
   2   5  11        8.57       11.52      3.67 o 
   3   5  11      303.31      308.64      8.23 o 
   4   5  11      195.38      198.33      6.89 o 
   5   5  11       32.74       35.41      5.24 o 
   6   5  11        8.26        4.43      4.62 o 
   7   5  11      114.64      119.87      7.75 o 
  -8   6  11      277.71      247.94     20.48 o 
  -7   6  11        5.82        8.56      5.87 o 
  -6   6  11     1287.35     1322.73     46.05 o 
  -5   6  11       50.57       56.05      4.85 o 
  -4   6  11      251.78      233.77      7.52 o 
  -3   6  11        4.98        7.08      3.56 o 
  -2   6  11      554.60      529.64     10.14 o 
  -1   6  11      125.97      115.53      5.22 o 
   0   6  11      495.34      459.54      7.22 o 
   1   6  11      324.46      327.48      7.59 o 
   2   6  11      683.16      650.70     10.73 o 
   3   6  11      340.98      336.93      8.95 o 
   4   6  11      417.89      411.38      9.84 o 
   5   6  11       23.77       22.94      4.46 o 
   6   6  11      123.82      123.35      7.55 o 
   7   6  11        2.00        0.15      5.09 o 
  -7   7  11        3.12        7.39      6.20 o 
  -6   7  11        2.46        2.79      4.08 o 
  -5   7  11       57.50       66.00      5.60 o 
  -4   7  11        8.86       13.10      4.11 o 
  -3   7  11       35.11       39.95      4.78 o 
  -2   7  11      126.70      116.43      6.74 o 
  -1   7  11      290.48      256.58      6.85 o 
   0   7  11      476.20      503.77      8.78 o 
   1   7  11      187.42      190.05      6.69 o 
   2   7  11       78.50       91.84      5.83 o 
   3   7  11      506.04      512.73     11.47 o 
   4   7  11       76.21       70.81      6.03 o 
   5   7  11       50.36       48.81      5.13 o 
   6   7  11       78.22       74.45      6.13 o 
  -7   8  11       22.49       25.40      5.18 o 
  -6   8  11       94.14       99.14      6.86 o 
  -5   8  11      151.53      141.98      7.40 o 
  -4   8  11      546.89      574.61     11.60 o 
  -3   8  11       75.02       69.08      5.88 o 
  -2   8  11       68.92       89.09     15.43 o 
  -1   8  11      866.27      800.26     17.58 o 
   0   8  11     1924.60     1814.03     34.49 o 
   1   8  11      726.54      699.30     11.60 o 
   2   8  11      539.51      539.48     10.56 o 
   3   8  11      375.27      380.11      9.74 o 
   4   8  11      192.93      194.37      8.28 o 
   5   8  11      114.47      114.16      7.29 o 
   6   8  11      913.10      931.62     14.22 o 
  -6   9  11        0.00        0.30      4.45 o 
  -5   9  11      836.81      873.03     14.76 o 
  -4   9  11       11.28       16.80      4.75 o 
  -3   9  11      500.85      495.48     11.53 o 
  -2   9  11       99.08       86.23      6.55 o 
  -1   9  11      906.43      853.71     33.81 o 
   0   9  11       28.50       17.81      4.57 o 
   1   9  11      247.39      248.37      8.05 o 
   2   9  11       20.67       22.09      4.57 o 
   3   9  11        3.59        3.60      4.36 o 
   4   9  11       14.46       10.89      4.90 o 
   5   9  11        6.58        7.99      4.86 o 
  -6  10  11      260.82      264.72     10.23 o 
  -5  10  11       28.42       28.53      5.45 o 
  -4  10  11       88.81       87.42      6.98 o 
  -3  10  11      185.08      178.42      8.60 o 
  -2  10  11      129.38      113.42      7.53 o 
  -1  10  11       22.46       26.64      6.26 o 
   0  10  11      236.88      225.77      9.02 o 
   1  10  11      131.68      111.64      7.69 o 
   2  10  11        9.02        7.51      4.35 o 
   3  10  11      265.39      260.57      9.09 o 
   4  10  11      120.38      123.31      7.48 o 
   5  10  11        0.34       -1.15      4.91 o 
  -5  11  11        4.35        0.31      4.90 o 
  -4  11  11       41.84       55.78      6.53 o 
  -3  11  11        6.21        8.96      5.07 o 
  -2  11  11      134.41      144.79      8.75 o 
  -1  11  11        0.04       10.25      6.07 o 
   0  11  11       50.57       50.40      8.12 o 
   1  11  11      137.94      138.24      8.54 o 
   2  11  11        1.83        1.10      4.32 o 
   3  11  11        0.13        0.97      4.68 o 
   4  11  11        3.21        1.35      4.79 o 
  -4  12  11      347.78      373.48     12.31 o 
  -3  12  11       30.82       46.67      6.51 o 
  -2  12  11       70.40       76.54      7.21 o 
  -1  12  11      185.15      188.79     11.73 o 
   0  12  11       12.31        5.57      6.55 o 
   1  12  11        4.60        5.95      5.08 o 
   2  12  11        0.19        2.19      5.14 o 
   3  12  11       19.77       25.23      6.09 o 
  -2  13  11      156.24      185.58     10.10 o 
  -1  13  11      700.68      723.24     21.99 o 
   0  13  11        1.12        5.13      6.60 o 
   1  13  11      465.35      463.27     16.78 o 
  -8   0  12      256.32      263.81     22.66 o 
  -7   0  12      388.69      436.14     22.78 o 
  -6   0  12       52.48       41.69     11.39 o 
  -5   0  12      575.54      552.59     17.39 o 
  -4   0  12      213.27      231.02     11.69 o 
  -3   0  12      727.26      690.92     12.06 o 
  -2   0  12      151.94      150.81      7.83 o 
  -1   0  12      162.13      141.89      7.11 o 
   0   0  12        3.16        2.13      2.90 o 
   1   0  12     1098.70     1054.24     15.89 o 
   2   0  12       18.79       16.60      5.14 o 
   3   0  12      518.69      540.63     22.24 o 
   4   0  12       77.19       71.93      7.75 o 
   5   0  12     1473.79     1475.91     24.46 o 
   6   0  12      238.60      221.19     12.42 o 
   7   0  12       90.18      104.64     10.48 o 
  -8   1  12      398.36      426.81     24.24 o 
  -7   1  12       10.83        3.39     10.30 o 
  -6   1  12      636.88      630.65     17.57 o 
  -5   1  12        9.43        5.53      2.07 o 
  -4   1  12      438.61      462.89      7.03 o 
  -3   1  12      441.38      459.98      6.40 o 
  -2   1  12     2900.81     2864.72     18.40 o 
  -1   1  12       46.42       36.12      6.08 o 
   0   1  12      238.91      245.13      4.63 o 
   1   1  12       20.22       17.58      2.61 o 
   2   1  12       57.72       48.82      4.37 o 
   3   1  12       19.92       17.72      4.14 o 
   4   1  12      338.90      323.31      9.00 o 
   5   1  12        2.47        1.07      4.28 o 
   6   1  12        1.58        0.84      4.64 o 
   7   1  12       93.08       93.68      7.38 o 
  -8   2  12        0.19        1.33     10.66 o 
  -7   2  12       15.41       13.09     10.06 o 
  -6   2  12       43.09       40.98      5.88 o 
  -5   2  12       43.47       54.05      3.91 o 
  -4   2  12      108.92       81.93      4.75 o 
  -3   2  12        0.70        0.85      3.05 o 
  -2   2  12     2423.59     2369.91     17.39 o 
  -1   2  12      109.60      111.25      4.17 o 
   0   2  12       13.40       14.59      2.39 o 
   1   2  12      126.08      124.31      4.19 o 
   2   2  12        7.88       11.61      3.60 o 
   3   2  12       68.15       67.82      5.23 o 
   4   2  12       45.26       50.37      5.18 o 
   5   2  12      218.54      222.04      9.14 o 
   6   2  12       61.62       70.65      6.32 o 
   7   2  12       84.87       84.59      7.12 o 
  -8   3  12      441.56      472.37     26.42 o 
  -7   3  12       48.74       45.20     11.75 o 
  -6   3  12      252.60      240.09      9.39 o 
  -5   3  12      160.85      138.08      7.55 o 
  -4   3  12      386.64      375.28     10.16 o 
  -3   3  12      883.88      816.05     10.77 o 
  -2   3  12     1326.19     1308.11     23.75 o 
  -1   3  12      660.83      643.57      7.85 o 
   0   3  12     1502.17     1474.42     13.15 o 
   1   3  12      438.24      416.21      6.68 o 
   2   3  12       86.47       79.59      3.81 o 
   3   3  12      144.46      145.52      5.83 o 
   4   3  12       48.96       56.45      5.45 o 
   5   3  12        6.81        4.92      4.42 o 
   6   3  12        6.00        3.88      4.62 o 
   7   3  12        1.48       -4.14      4.72 o 
  -8   4  12        0.35       -5.45     10.91 o 
  -7   4  12      107.51       94.64     14.06 o 
  -6   4  12       57.38       60.70      6.25 o 
  -5   4  12     1397.81     1333.08     35.46 o 
  -4   4  12        6.31        8.22      3.40 o 
  -3   4  12       67.95       78.38      5.18 o 
  -2   4  12      147.32      123.04      6.13 o 
  -1   4  12      760.46      777.24      9.01 o 
   0   4  12       15.19       17.09      2.76 o 
   1   4  12     1070.94     1067.97     10.19 o 
   2   4  12      215.16      231.76      6.68 o 
   3   4  12      279.56      253.00      7.01 o 
   4   4  12      227.10      218.67      8.06 o 
   5   4  12      427.32      419.84     10.57 o 
   6   4  12        0.61        2.69      4.68 o 
   7   4  12        2.61        0.68      4.86 o 
  -7   5  12        0.04       -4.11      4.98 o 
  -6   5  12        0.02        6.86      6.24 o 
  -5   5  12        6.42        6.78      3.58 o 
  -4   5  12       47.70       49.81      4.63 o 
  -3   5  12        4.10        5.35      3.45 o 
  -2   5  12        8.04       13.64      3.81 o 
  -1   5  12       34.44       40.28      4.57 o 
   0   5  12      416.62      381.77      6.59 o 
   1   5  12       31.11       36.93      3.49 o 
   2   5  12      986.14      975.56     12.69 o 
   3   5  12       32.46       33.59      4.71 o 
   4   5  12      261.20      253.48      7.64 o 
   5   5  12       99.40       97.05      6.78 o 
   6   5  12        3.79        7.11      4.85 o 
  -7   6  12       51.50       55.37      7.42 o 
  -6   6  12        0.93       -1.55      3.74 o 
  -5   6  12       22.43       32.19      4.53 o 
  -4   6  12        1.19        2.28      3.69 o 
  -3   6  12        1.32       -0.89      3.55 o 
  -2   6  12      231.86      224.26      7.85 o 
  -1   6  12       79.69       62.86      5.31 o 
   0   6  12        2.67        4.19      3.06 o 
   1   6  12       35.92       32.73      4.13 o 
   2   6  12        0.01       -0.46      3.50 o 
   3   6  12        0.35       -0.15      3.78 o 
   4   6  12      174.43      167.60      6.82 o 
   5   6  12       81.76       78.39      5.75 o 
   6   6  12       11.66        8.36      4.95 o 
  -7   7  12       79.46      102.56      9.17 o 
  -6   7  12      103.75       96.87      6.72 o 
  -5   7  12       57.53       68.61      5.66 o 
  -4   7  12      798.43      820.64     13.15 o 
  -3   7  12       21.70       20.24      4.35 o 
  -2   7  12      401.56      391.33      9.93 o 
  -1   7  12       43.76       41.14      5.04 o 
   0   7  12      510.32      485.12     11.86 o 
   1   7  12       51.03       43.64      4.56 o 
   2   7  12       39.77       33.29      4.74 o 
   3   7  12        2.59        1.79      4.16 o 
   4   7  12      173.50      170.99      8.17 o 
   5   7  12        0.31        1.42      4.15 o 
   6   7  12       12.52       13.16      5.24 o 
  -6   8  12      389.25      462.24     11.11 o 
  -5   8  12      280.74      288.28      9.35 o 
  -4   8  12       20.47       27.57      4.99 o 
  -3   8  12      500.84      516.33     11.51 o 
  -2   8  12      187.92      175.89      7.94 o 
  -1   8  12      241.71      226.98      8.72 o 
   0   8  12      186.29      178.57      7.90 o 
   1   8  12       83.38       82.23      6.48 o 
   2   8  12      140.11      134.94      7.02 o 
   3   8  12      380.07      398.58     10.28 o 
   4   8  12       68.44       69.26      6.25 o 
   5   8  12      339.63      335.75      9.36 o 
  -6   9  12       54.39       65.03      6.46 o 
  -5   9  12       42.45       39.63      5.83 o 
  -4   9  12       80.53       94.88      7.06 o 
  -3   9  12        6.95       13.00      4.80 o 
  -2   9  12        1.51       10.83      5.87 o 
  -1   9  12        1.17        4.69      4.45 o 
   0   9  12       91.41       85.50      8.48 o 
   1   9  12      214.14      211.47      8.89 o 
   2   9  12      825.03      818.18     22.77 o 
   3   9  12      163.97      164.03      8.03 o 
   4   9  12       19.78       22.88      5.32 o 
   5   9  12       63.07       61.56      6.56 o 
  -5  10  12       33.28       37.49      5.84 o 
  -4  10  12        3.56        2.71      4.59 o 
  -3  10  12       75.57       72.69      6.70 o 
  -2  10  12       10.34       13.36      5.01 o 
  -1  10  12       86.17       92.24      9.36 o 
   0  10  12       43.38       41.77      7.15 o 
   1  10  12       26.94       28.09      5.61 o 
   2  10  12      266.19      259.52     10.26 o 
   3  10  12      103.85       98.99      6.88 o 
   4  10  12       13.53       10.74      5.00 o 
  -4  11  12       55.98       57.69      6.62 o 
  -3  11  12        1.26        5.84      4.97 o 
  -2  11  12      169.90      188.68      9.10 o 
  -1  11  12       10.24       21.45      6.84 o 
   0  11  12      109.08       98.13      9.61 o 
   1  11  12       27.66       22.35      7.10 o 
   2  11  12      170.67      171.45      9.46 o 
   3  11  12       19.89       20.93      6.12 o 
  -3  12  12      105.85      111.83      8.50 o 
  -2  12  12       98.07      118.03     12.06 o 
  -1  12  12       44.35       54.61      8.40 o 
   0  12  12       11.92       12.21      6.93 o 
   1  12  12        5.42        4.52      6.49 o 
   2  12  12       43.63       56.44      9.16 o 
  -8   1  13      201.87      196.07     21.21 o 
  -7   1  13      178.28      187.59     19.51 o 
  -6   1  13        0.17       -3.29      6.93 o 
  -5   1  13      657.10      711.69     11.11 o 
  -4   1  13        9.50        4.46      3.15 o 
  -3   1  13      348.25      372.07      6.33 o 
  -2   1  13      324.67      339.92      6.86 o 
  -1   1  13      208.27      235.01      7.15 o 
   0   1  13       32.48       38.46      2.99 o 
   1   1  13     1370.41     1371.12     13.18 o 
   2   1  13        0.07        0.10      3.46 o 
   3   1  13      257.59      257.20      8.85 o 
   4   1  13        1.28        3.68      4.03 o 
   5   1  13       71.32       66.80      6.09 o 
   6   1  13       14.05        8.53      5.04 o 
   7   1  13      121.10      117.41      8.12 o 
  -8   2  13      258.23      233.52     22.06 o 
  -7   2  13       98.84      102.52     15.51 o 
  -6   2  13       90.06       92.46     13.69 o 
  -5   2  13       27.35       31.47      3.55 o 
  -4   2  13      363.49      369.23      7.77 o 
  -3   2  13      130.14      126.11      6.12 o 
  -2   2  13      365.60      341.80      8.21 o 
  -1   2  13        7.52       14.10      3.22 o 
   0   2  13      204.86      206.97      5.31 o 
   1   2  13        5.08        3.37      2.90 o 
   2   2  13      779.93      795.33     11.56 o 
   3   2  13        2.56        4.76      3.88 o 
   4   2  13       87.35       88.35      6.17 o 
   5   2  13        0.19       -2.39      4.32 o 
   6   2  13      297.31      311.85     10.33 o 
  -7   3  13      175.52      149.78     18.42 o 
  -6   3  13       17.60       23.15      5.14 o 
  -5   3  13        1.52        4.51      3.19 o 
  -4   3  13       35.46       39.80      5.19 o 
  -3   3  13        2.77       12.90      3.62 o 
  -2   3  13       46.74       51.32      4.66 o 
  -1   3  13       23.31       26.23      4.19 o 
   0   3  13      348.64      352.51      8.12 o 
   1   3  13      201.97      209.48      5.17 o 
   2   3  13       27.76       30.13      3.92 o 
   3   3  13      183.76      168.77      7.10 o 
   4   3  13       73.20       68.97      5.79 o 
   5   3  13      114.34      104.72      6.99 o 
   6   3  13       24.82       20.21      5.47 o 
  -7   4  13       98.04       84.10     14.18 o 
  -6   4  13        9.81        6.79      6.97 o 
  -5   4  13       99.44       83.15      5.41 o 
  -4   4  13        2.71        5.91      3.50 o 
  -3   4  13       60.92       40.24      4.51 o 
  -2   4  13      168.78      152.31      6.72 o 
  -1   4  13       11.80       20.17      4.15 o 
   0   4  13      370.17      377.35     13.61 o 
   1   4  13        0.10       -1.92      2.77 o 
   2   4  13        7.94        4.65      3.30 o 
   3   4  13       67.41       62.12      4.83 o 
   4   4  13      100.64      103.51      6.66 o 
   5   4  13       81.72       78.47      6.61 o 
   6   4  13       29.63       34.48      5.61 o 
  -7   5  13      206.00      207.95     18.90 o 
  -6   5  13        2.92        4.53      7.76 o 
  -5   5  13      186.05      185.83      7.02 o 
  -4   5  13       85.26       83.07      5.85 o 
  -3   5  13      109.92      118.94      8.13 o 
  -2   5  13      349.38      316.90      8.65 o 
  -1   5  13      341.16      327.20      8.90 o 
   0   5  13       32.78       26.82      4.51 o 
   1   5  13      857.26      856.21      9.91 o 
   2   5  13      162.02      159.66      6.86 o 
   3   5  13       12.85       17.37      4.04 o 
   4   5  13       62.45       53.15      5.07 o 
   5   5  13      145.64      159.58      8.11 o 
   6   5  13       43.25       39.83      6.12 o 
  -7   6  13       38.21       51.50     13.69 o 
  -6   6  13      638.18      652.21     16.00 o 
  -5   6  13        0.36        0.83      3.84 o 
  -4   6  13      970.86      981.69     13.81 o 
  -3   6  13       15.34       16.85      4.25 o 
  -2   6  13      513.84      494.57     10.86 o 
  -1   6  13       20.67       22.38      4.41 o 
   0   6  13      330.89      318.00     12.39 o 
   1   6  13       75.55       75.29      5.20 o 
   2   6  13      267.47      263.99      8.07 o 
   3   6  13      170.90      183.14      7.68 o 
   4   6  13      187.62      185.04      7.32 o 
   5   6  13        2.18        0.45      4.66 o 
   6   6  13      281.07      291.49     12.09 o 
  -6   7  13      193.65      229.23     11.70 o 
  -5   7  13        9.30       14.46      4.48 o 
  -4   7  13       51.69       55.28      5.57 o 
  -3   7  13      160.95      169.09      7.82 o 
  -2   7  13       31.96       36.69      5.07 o 
  -1   7  13       37.39       32.36      4.97 o 
   0   7  13      136.89      130.67      7.51 o 
   1   7  13      241.02      220.17      7.52 o 
   2   7  13       77.74       89.08      6.00 o 
   3   7  13       10.57       13.45      4.63 o 
   4   7  13       57.95       57.63      5.36 o 
   5   7  13      434.86      442.37     10.44 o 
  -6   8  13       32.56       47.21     10.24 o 
  -5   8  13       62.34       80.69      6.52 o 
  -4   8  13      116.02      120.00      7.63 o 
  -3   8  13        0.03        3.26      4.39 o 
  -2   8  13      452.67      463.64     11.30 o 
  -1   8  13       78.83       72.81      6.27 o 
   0   8  13       19.02       31.39      5.00 o 
   1   8  13      176.65      163.44     10.66 o 
   2   8  13     1632.47     1574.18     39.71 o 
   3   8  13      234.68      229.01      8.69 o 
   4   8  13      246.72      253.25      9.55 o 
   5   8  13       60.60       62.23      5.99 o 
  -5   9  13      254.19      291.05     10.31 o 
  -4   9  13       38.68       42.42      5.72 o 
  -3   9  13      752.10      802.54     23.32 o 
  -2   9  13        3.44        8.37      4.74 o 
  -1   9  13      407.84      403.26     11.35 o 
   0   9  13       34.66       29.04      5.34 o 
   1   9  13      878.40      843.46     38.29 o 
   2   9  13       89.79       87.18      7.41 o 
   3   9  13      278.10      279.44     10.94 o 
   4   9  13        5.72        3.11      5.03 o 
  -4  10  13      278.88      292.21     12.22 o 
  -3  10  13       92.08       91.96      7.35 o 
  -2  10  13       92.43       85.32      7.25 o 
  -1  10  13       96.61      100.58      7.60 o 
   0  10  13       31.40       33.28      7.06 o 
   1  10  13        0.11        1.85      6.29 o 
   2  10  13       70.91       67.40      8.91 o 
   3  10  13       35.72       31.60      7.03 o 
  -3  11  13       11.51        8.48      5.37 o 
  -2  11  13       12.28       15.53      5.59 o 
  -1  11  13       18.37       23.39      5.67 o 
   0  11  13       82.70       93.82      9.73 o 
   1  11  13       15.86       22.99      7.05 o 
   2  11  13       54.53       57.05      9.04 o 
  -7   0  14      430.26      422.93     25.08 o 
  -6   0  14      699.96      753.51     28.24 o 
  -5   0  14      452.38      494.89     19.21 o 
  -4   0  14       29.09       34.13      5.33 o 
  -3   0  14      357.75      352.42     10.66 o 
  -2   0  14      174.03      176.43      8.67 o 
  -1   0  14     1029.53     1030.22     22.30 o 
   0   0  14     1175.99     1137.42     26.30 o 
   1   0  14        5.92        8.36      7.03 o 
   2   0  14        0.59        4.36      5.12 o 
   3   0  14      380.51      396.56     27.33 o 
   4   0  14       11.87       15.22      6.54 o 
   5   0  14      226.11      246.42     12.59 o 
   6   0  14        2.84       -2.21      7.07 o 
  -7   1  14        9.75       16.36     11.27 o 
  -6   1  14      238.94      230.97     19.27 o 
  -5   1  14       16.62       20.24      3.61 o 
  -4   1  14      882.80      905.90     11.50 o 
  -3   1  14        3.19       -0.05      3.55 o 
  -2   1  14      176.29      181.09      8.09 o 
  -1   1  14      112.23      119.74      6.36 o 
   0   1  14     2362.03     2336.76     25.92 o 
   1   1  14       75.96       73.00      5.74 o 
   2   1  14      169.01      179.03      6.95 o 
   3   1  14       19.82       19.96      4.45 o 
   4   1  14       50.63       46.81      5.48 o 
   5   1  14        0.03       -3.66      4.57 o 
   6   1  14      171.60      157.05      8.59 o 
  -7   2  14      369.70      363.31     23.75 o 
  -6   2  14        7.74        0.97     10.06 o 
  -5   2  14       44.97       45.40      3.42 o 
  -4   2  14       10.30        6.71      3.08 o 
  -3   2  14       61.79       71.07      5.14 o 
  -2   2  14       31.61       27.61      3.66 o 
  -1   2  14       29.53       31.87      3.88 o 
   0   2  14     1073.84     1045.97     24.47 o 
   1   2  14      303.33      308.78     11.54 o 
   2   2  14       67.88       71.75      5.28 o 
   3   2  14      167.61      157.72      7.32 o 
   4   2  14        8.86        9.03      4.58 o 
   5   2  14       32.97       29.53      5.25 o 
   6   2  14        4.64        6.88      5.30 o 
  -7   3  14       55.91       50.41     13.69 o 
  -6   3  14      502.57      552.96     24.48 o 
  -5   3  14        5.82        3.54      3.42 o 
  -4   3  14      279.38      290.39      7.86 o 
  -3   3  14        0.13        0.27      3.54 o 
  -2   3  14      635.36      614.52     10.96 o 
  -1   3  14      611.80      559.08     10.58 o 
   0   3  14      222.96      232.34      6.94 o 
   1   3  14      340.46      335.33      9.91 o 
   2   3  14      769.93      752.68     11.65 o 
   3   3  14       16.28       13.41      4.45 o 
   4   3  14       67.25       76.09      6.30 o 
   5   3  14      132.75      122.63      7.69 o 
   6   3  14       33.51       32.34      5.88 o 
  -7   4  14      726.40      763.09     30.66 o 
  -6   4  14       13.41       12.97     10.54 o 
  -5   4  14      126.41      128.34      6.31 o 
  -4   4  14       68.87       70.28      5.40 o 
  -3   4  14     1379.17     1270.84     14.88 o 
  -2   4  14        8.99        7.98      3.91 o 
  -1   4  14      257.64      272.54     10.25 o 
   0   4  14      103.96      100.42      6.50 o 
   1   4  14      159.12      163.01      7.96 o 
   2   4  14      178.30      181.19      6.61 o 
   3   4  14      788.22      806.25     12.93 o 
   4   4  14       45.61       44.69      5.65 o 
   5   4  14      237.35      237.72      9.42 o 
  -6   5  14       57.75       69.47     11.09 o 
  -5   5  14        9.56       13.65      4.20 o 
  -4   5  14        0.05        9.24      4.03 o 
  -3   5  14       21.19       15.18      4.27 o 
  -2   5  14       26.80       25.81      4.57 o 
  -1   5  14        0.41        4.80      3.93 o 
   0   5  14       15.35       20.58      4.57 o 
   1   5  14      125.47      121.82      8.78 o 
   2   5  14      107.10      100.56      6.19 o 
   3   5  14        3.47        2.54      3.69 o 
   4   5  14      550.12      556.80     12.01 o 
   5   5  14        0.64       -4.58      4.70 o 
  -6   6  14        0.09        4.30      5.90 o 
  -5   6  14       51.27       53.56      5.45 o 
  -4   6  14        5.75        8.24      4.19 o 
  -3   6  14        1.62        6.09      4.28 o 
  -2   6  14       11.46       10.94      4.38 o 
  -1   6  14       19.81       20.96      4.63 o 
   0   6  14      202.55      189.25      8.14 o 
   1   6  14       74.23       71.46      6.06 o 
   2   6  14        1.85        4.36      4.77 o 
   3   6  14       48.83       37.77      5.30 o 
   4   6  14       80.96       79.38      6.00 o 
   5   6  14        4.20        4.26      5.16 o 
  -6   7  14       36.57       34.30      6.93 o 
  -5   7  14       61.13       77.18      6.24 o 
  -4   7  14       18.59       10.39      4.47 o 
  -3   7  14      146.83      163.84      8.10 o 
  -2   7  14      647.37      660.69     15.11 o 
  -1   7  14        0.00       -2.23      4.24 o 
   0   7  14      296.43      287.76      9.66 o 
   1   7  14       47.22       54.90     10.91 o 
   2   7  14      243.04      239.61     11.91 o 
   3   7  14       14.26        7.42      5.39 o 
   4   7  14        9.74        8.09      4.97 o 
  -5   8  14       64.03       50.39      6.71 o 
  -4   8  14      198.84      247.45      9.33 o 
  -3   8  14      254.44      267.94      9.81 o 
  -2   8  14       39.08       41.68      5.68 o 
  -1   8  14      404.86      432.76     12.00 o 
   0   8  14      130.29      160.37     16.93 o 
   1   8  14      147.29      146.85      8.41 o 
   2   8  14       87.95       75.59      8.82 o 
   3   8  14       84.91       90.36      7.90 o 
   4   8  14       29.62       26.38      5.47 o 
  -4   9  14      123.08      138.24      8.49 o 
  -3   9  14        8.71        6.83      5.06 o 
  -2   9  14      105.04      119.25      7.94 o 
  -1   9  14        0.01        4.25      4.68 o 
   0   9  14        4.80       11.57      4.98 o 
   1   9  14       14.61       12.15      5.18 o 
   2   9  14        1.32        8.15      6.42 o 
   3   9  14       66.03       59.99      8.91 o 
  -3  10  14       13.04       13.21      5.35 o 
  -2  10  14        0.01        0.71      4.87 o 
  -1  10  14       44.35       49.27      6.47 o 
   0  10  14        0.31        6.15      5.15 o 
   1  10  14       57.71       58.03      8.74 o 
   2  10  14       40.24       45.01      8.52 o 
  -6   1  15      263.93      275.93     20.84 o 
  -5   1  15      180.79      160.69     16.84 o 
  -4   1  15        9.47        6.03      3.84 o 
  -3   1  15      638.13      690.29     11.34 o 
  -2   1  15       11.62       11.58      4.12 o 
  -1   1  15      131.39      131.30      8.73 o 
   0   1  15      481.79      489.46     13.83 o 
   1   1  15      199.05      218.46     11.01 o 
   2   1  15       34.16       28.34      6.60 o 
   3   1  15      556.82      553.70     11.13 o 
   4   1  15       28.80       26.71      5.33 o 
   5   1  15      136.53      144.64      8.17 o 
  -6   2  15      201.66      163.60     18.42 o 
  -5   2  15      194.33      208.69     15.21 o 
  -4   2  15       89.35      115.04      7.30 o 
  -3   2  15       11.24       12.86      3.52 o 
  -2   2  15      425.27      432.57      8.43 o 
  -1   2  15      160.58      167.07      7.27 o 
   0   2  15      112.23      109.40      8.83 o 
   1   2  15        8.37       17.69      5.78 o 
   2   2  15      140.42      128.79     10.15 o 
   3   2  15       10.32        9.97      5.14 o 
   4   2  15      277.30      287.60      9.56 o 
   5   2  15        7.83        3.50      4.95 o 
  -6   3  15       24.80       32.36     12.12 o 
  -5   3  15       66.16       73.62      7.60 o 
  -4   3  15        4.64        2.47      3.82 o 
  -3   3  15       37.19       47.04      5.04 o 
  -2   3  15       14.57       14.20      4.36 o 
  -1   3  15        1.86        3.10      3.49 o 
   0   3  15       38.30       42.42      5.50 o 
   1   3  15       14.66        8.99      4.78 o 
   2   3  15        0.72       -0.46      5.69 o 
   3   3  15       84.11       76.30      7.10 o 
   4   3  15       89.12       78.41      6.58 o 
   5   3  15       32.66       31.75      5.86 o 
  -6   4  15      153.89      158.14     18.18 o 
  -5   4  15       76.72       74.84      8.48 o 
  -4   4  15       10.43        8.60      4.18 o 
  -3   4  15       62.60       56.15      5.42 o 
  -2   4  15        1.67        8.44      4.20 o 
  -1   4  15       61.65       54.02      5.45 o 
   0   4  15       68.02       61.64      6.04 o 
   1   4  15       13.26       15.52      5.15 o 
   2   4  15      223.01      206.31      9.54 o 
   3   4  15       49.20       53.70      8.31 o 
   4   4  15       24.94       26.36      6.09 o 
   5   4  15       78.32       71.15      6.92 o 
  -6   5  15      130.99      141.18     16.97 o 
  -5   5  15      437.17      467.96     14.05 o 
  -4   5  15       90.79       95.69      6.44 o 
  -3   5  15       81.56       78.28      6.08 o 
  -2   5  15      141.69      144.89      7.61 o 
  -1   5  15       68.17       69.11      5.93 o 
   0   5  15      257.96      259.33     11.57 o 
   1   5  15      159.12      156.74     10.45 o 
   2   5  15        1.76       -2.04      4.77 o 
   3   5  15      536.46      507.07     13.67 o 
   4   5  15       60.26       51.61      7.10 o 
  -5   6  15        1.80       -0.37      5.85 o 
  -4   6  15      910.00      964.80     14.69 o 
  -3   6  15       12.32       15.67      4.85 o 
  -2   6  15      448.15      441.76     11.05 o 
  -1   6  15        0.01       -1.83      4.33 o 
   0   6  15      676.87      655.27     16.67 o 
   1   6  15       53.92       61.91      8.18 o 
   2   6  15       93.86       84.74      7.44 o 
   3   6  15       14.86        7.36      5.41 o 
   4   6  15      162.97      160.30     11.56 o 
  -5   7  15       40.46       49.71      5.75 o 
  -4   7  15       97.64      112.52      7.43 o 
  -3   7  15       40.18       46.66      5.70 o 
  -2   7  15       57.49       60.64      6.20 o 
  -1   7  15       93.48      105.33      7.54 o 
   0   7  15       12.63       22.30      5.24 o 
   1   7  15        7.67        7.42      8.48 o 
   2   7  15       97.42       98.77      9.94 o 
   3   7  15      123.15      115.60      8.95 o 
  -4   8  15       18.59       20.84      5.32 o 
  -3   8  15       74.08       79.36      6.92 o 
  -2   8  15       96.30      102.11      7.39 o 
  -1   8  15      102.07      123.30      8.21 o 
   0   8  15      230.88      239.05      9.71 o 
   1   8  15       62.28       67.90      8.87 o 
   2   8  15       15.18       22.38      7.53 o 
   3   8  15        3.53        6.27      6.64 o 
  -3   9  15      207.97      216.63      9.91 o 
  -2   9  15      103.15      110.85      7.97 o 
  -1   9  15      389.21      425.95     12.33 o 
   0   9  15       46.25       53.60      6.53 o 
   1   9  15      255.31      262.80     13.49 o 
   2   9  15        0.99       -8.36      8.97 o 
  -5   0  16      604.68      598.76     26.30 o 
  -4   0  16      850.17      957.43     25.51 o 
  -3   0  16      249.34      274.60     14.30 o 
  -2   0  16      327.35      327.07     16.00 o 
  -1   0  16      250.98      255.57     15.63 o 
   0   0  16      106.19      105.19     12.72 o 
   1   0  16      711.75      736.67     24.96 o 
   2   0  16     1860.22     1830.34     39.26 o 
   3   0  16       38.16       38.90     11.39 o 
   4   0  16        9.67        8.48     10.18 o 
  -6   1  16        0.03       -8.48     10.66 o 
  -5   1  16       26.01       22.54     11.15 o 
  -4   1  16       68.47       63.98      5.50 o 
  -3   1  16       97.24      110.36      6.73 o 
  -2   1  16      611.32      616.39     14.27 o 
  -1   1  16        0.06       -0.39      5.27 o 
   0   1  16      100.28      104.30      8.87 o 
   1   1  16       10.67        7.71      6.08 o 
   2   1  16     1007.19      980.40     20.87 o 
   3   1  16       76.97       84.54     10.12 o 
   4   1  16      126.17      118.25     10.71 o 
  -6   2  16        0.29      -10.42     10.42 o 
  -5   2  16      172.76      148.81     17.21 o 
  -4   2  16       34.67       39.95      6.81 o 
  -3   2  16        8.94        3.93      4.30 o 
  -2   2  16        1.02        2.61      5.09 o 
  -1   2  16       13.82        8.45      5.78 o 
   0   2  16        2.87       -0.01      5.94 o 
   1   2  16       56.62       51.22      7.71 o 
   2   2  16      218.47      209.79     11.80 o 
   3   2  16      299.53      293.69     13.53 o 
   4   2  16       76.03       75.03     10.97 o 
  -5   3  16      412.70      456.25     23.27 o 
  -4   3  16      374.94      405.31      8.30 o 
  -3   3  16        0.11       -3.04      3.45 o 
  -2   3  16      278.19      286.50      7.94 o 
  -1   3  16       47.72       57.43      6.82 o 
   0   3  16      533.09      498.63     14.69 o 
   1   3  16      181.38      146.87     10.50 o 
   2   3  16       22.03       27.21      7.28 o 
   3   3  16       61.16       62.83      8.91 o 
   4   3  16      207.44      210.43     12.82 o 
  -5   4  16      382.67      388.95     13.09 o 
  -4   4  16       60.65       67.74      5.85 o 
  -3   4  16      190.76      193.39      8.37 o 
  -2   4  16       64.76       66.46      6.02 o 
  -1   4  16      806.61      759.35     13.83 o 
   0   4  16       60.38       55.26      6.18 o 
   1   4  16      364.37      361.77     11.29 o 
   2   4  16       34.45       37.65      7.80 o 
   3   4  16        5.24        4.34      6.57 o 
   4   4  16      202.76      199.94     13.20 o 
  -5   5  16      349.51      363.87     13.45 o 
  -4   5  16       51.97       58.24      6.75 o 
  -3   5  16       34.43       35.67      5.34 o 
  -2   5  16        4.70        2.26      4.40 o 
  -1   5  16      108.47       89.36      8.48 o 
   0   5  16        0.85        2.50      5.74 o 
   1   5  16        0.36        5.61      5.11 o 
   2   5  16       23.02       27.26      6.04 o 
   3   5  16      126.18      133.19     11.48 o 
  -4   6  16        6.95        6.33      4.63 o 
  -3   6  16       22.07       22.81      5.11 o 
  -2   6  16        7.09        5.74      4.82 o 
  -1   6  16        0.67       -0.01      5.70 o 
   0   6  16       34.33       45.47      7.67 o 
   1   6  16       23.72       34.50      7.45 o 
   2   6  16      146.91      138.34      9.03 o 
   3   6  16       45.97       44.32      7.06 o 
  -3   7  16       32.76       34.58      6.13 o 
  -2   7  16        0.40       -3.38      4.43 o 
  -1   7  16      176.46      194.95     16.78 o 
   0   7  16      237.96      263.42     15.39 o 
   1   7  16        8.73       11.67      6.80 o 
   2   7  16      185.56      202.19     10.22 o 
  -2   8  16       27.92       38.42      6.02 o 
  -1   8  16      130.28      120.76     11.39 o 
   0   8  16      167.92      203.67     14.00 o 
   1   8  16      236.45      256.35     13.54 o 
  -5   1  17        4.19        0.12     10.79 o 
  -4   1  17      236.42      251.78      8.74 o 
  -3   1  17      101.54       92.84      7.80 o 
  -2   1  17       23.36       23.02      6.08 o 
  -1   1  17      496.75      510.62     14.61 o 
   0   1  17       64.05       56.75      7.84 o 
   1   1  17       12.33       15.43      6.73 o 
   2   1  17      467.44      452.83     15.67 o 
   3   1  17      178.65      185.03     12.08 o 
  -4   2  17       91.31       84.21      8.69 o 
  -3   2  17      245.63      279.02     10.84 o 
  -2   2  17       69.78       84.21      7.97 o 
  -1   2  17        0.43       -3.83      5.61 o 
   0   2  17      278.96      283.96     12.47 o 
   1   2  17       95.26       96.05      9.55 o 
   2   2  17        6.49        4.92      6.47 o 
   3   2  17       16.32       10.81      6.98 o 
  -4   3  17      131.38      156.02      7.91 o 
  -3   3  17       10.83       12.77      5.65 o 
  -2   3  17        1.52        1.82      5.48 o 
  -1   3  17       64.70       72.71      8.01 o 
   0   3  17        0.76       -0.85      5.87 o 
   1   3  17        1.30        2.91      6.00 o 
   2   3  17       20.92       22.09      7.94 o 
   3   3  17        3.97        4.57      6.93 o 
  -4   4  17      134.30      137.54      6.71 o 
  -3   4  17        8.81        2.37      4.29 o 
  -2   4  17        0.48       -2.31      4.50 o 
  -1   4  17       11.36        7.44      4.82 o 
   0   4  17       10.61        7.27      5.06 o 
   1   4  17       48.90       45.49      8.09 o 
   2   4  17        7.31        5.34      6.90 o 
  -3   5  17      412.37      454.44     11.66 o 
  -2   5  17      259.18      272.82     12.12 o 
  -1   5  17       29.97       30.87      5.73 o 
   0   5  17      102.91      104.86      7.83 o 
   1   5  17       32.21       37.48      6.36 o 
   2   5  17       95.60       94.51     10.02 o 
  -2   6  17      749.33      820.85     18.38 o 
  -1   6  17       24.99       23.24      6.93 o 
   0   6  17      143.66      145.92     15.15 o 
   1   6  17        1.78       10.85      5.59 o 
  -3   0  18      665.88      714.49     22.18 o 
  -2   0  18      599.51      635.60     22.42 o 
  -1   0  18       43.17       52.47     10.79 o 
   0   0  18      460.63      435.65     21.21 o 
   1   0  18      199.43      183.59     16.84 o 
  -3   1  18        7.81        6.25      5.52 o 
  -2   1  18        7.98        3.14      5.74 o 
  -1   1  18      103.80      120.60     10.20 o 
   0   1  18      192.29      187.98     11.64 o 
   1   1  18        0.48       -2.19      6.30 o 
  -3   2  18        2.69        1.81      5.48 o 
  -2   2  18       72.89       81.75      8.17 o 
  -1   2  18        2.62        9.29      6.30 o 
   0   2  18        7.67       10.06      6.75 o 
   1   2  18        1.18       -0.40      6.51 o 
  -2   3  18      184.74      200.14     11.05 o 
  -1   3  18        3.92       10.01      6.47 o 
   0   3  18      276.58      295.31     13.24 o 
   1   3  18       56.68       55.57      9.82 o 
  -2   4  18       95.91      106.03     12.97 o 
  -1   4  18      210.82      209.95     11.52 o 
   0   4  18       30.90       33.65      7.71 o 
                                                 
